# Supplementary material for: Self-sorting in macroscopic supramolecular self-assembly via additive effects of capillary and magnetic forces
Source: Nat Commun. 2022 Sep 3;13:5201. doi: 10.1038/s41467-022-32892-y (PMC9440903; doi:10.1038/s41467-022-32892-y)
Supplement: Supplementary file 12 — Source Data [file 41467_2022_32892_MOESM12_ESM.zip]

Archive with 10 entries (9 files):
- Source Data/
- Source Data/Figure 1b.xlsx
- Source Data/Figure 3b.xlsx
- Source Data/Figure 3c.xlsx
- Source Data/Figure 3d.xlsx
- Source Data/Figure S5c.xlsx
- Source Data/Figure S6b.xlsx
- Source Data/Figure S7.xlsx
- Source Data/Figure S9.xlsx
- Source Data/~$220401Self-Sort.docx
