# Supplementary material for: Self-sorting in macroscopic supramolecular self-assembly via additive effects of capillary and magnetic forces
Source: Nat Commun. 2022 Sep 3;13:5201. doi: 10.1038/s41467-022-32892-y (PMC9440903; doi:10.1038/s41467-022-32892-y)
Supplement: Supplementary file 12 — Source Data [file 41467_2022_32892_MOESM12_ESM.zip › Source Data/Figure 1b.xlsx]

## Sheet: Sheet1
Figure 1b
		t (s)	x (mm)	y (mm)
	Data	0	88.8279	68.9359
		0.08	89.5138	68.9359
		0.12	89.1712	68.3882
		0.16	88.8537	67.6722
		0.2	88.5091	66.9684
		0.24	88.0068	66.7216
		0.28	87.5059	66.5394
		0.32	87.1507	65.1202
		0.36	86.6355	64.6406
		0.4	86.1044	64.1085
		0.44	85.6408	63.8871
		0.48	85.1386	64.0399
		0.52	84.4819	63.085
		0.56	83.9716	62.9011
		0.6	83.4693	62.7206
		0.64	82.8049	62.061
		0.68	82.1405	61.7006
		0.72	81.4632	61.3958
		0.76	80.784	61.0752
		0.8	80.1245	60.8646
		0.84	79.4512	60.7077
		0.88	78.7615	60.589
		0.92	78.1265	60.5043
		0.96	77.462	60.5049
		1	76.7498	60.4109
		1.04	76.1027	60.3738
		1.08	75.4	60.4049
		1.12	74.6965	60.4378
		1.16	73.9799	60.3438
		1.2	73.1434	60.3475
		1.24	72.2657	60.3719
		1.28	71.7708	60.6867
		1.32	70.9137	60.7097
		1.36	70.4164	61.0317
		1.4	69.9395	61.3538
		1.44	69.4532	61.6837
		1.48	68.8635	62.069
		1.52	68.3605	62.4006
		1.56	67.751	62.7116
		1.6	67.1577	63.0847
		1.64	66.7103	63.3925
		1.68	66.1848	63.7411
		1.72	65.5675	64.0552
		1.76	64.9822	64.4265
		1.8	64.5053	64.751
		1.84	63.8817	65.0668
		1.88	63.2008	65.4074
		1.92	62.5334	65.7411
		1.96	61.9031	66.061
		2	61.1961	66.41
		2.04	60.4211	66.7884
		2.08	59.8176	67.0985
		2.12	59.1916	67.4157
		2.16	58.4699	67.7764
		2.2	58.3269	68.4232
		2.24	57.66	68.7651
		2.28	57.0196	69.0985
		2.32	56.7828	69.7751
		2.36	56.1322	70.1126
		2.4	55.5007	70.4427
		2.44	54.8131	70.7879
		2.48	54.6333	71.44
		2.52	53.8346	71.7832
		2.56	53.128	72.1261
		2.6	52.4026	72.4895
		2.64	52.201	73.1357
		2.68	51.451	73.4706
		2.72	51.2701	74.1264
		2.76	50.2677	74.4751
		2.8	49.7817	75.1309
		2.84	49.3992	75.8149
		2.88	49.0333	76.4894
		2.92	48.8241	77.1448
		2.96	48.3806	77.8304
		3	48.1325	78.4916
		3.04	47.8477	79.1673
		3.08	47.6687	79.8403
		3.12	47.6247	80.5077
		3.16	47.6308	81.1779
		3.2	45.4853	81.5312
		3.24	45.8401	82.1919
		3.28	46.1938	82.8606
		3.32	45.9971	83.5202
		3.36	45.6187	84.1749
		3.4	45.2259	84.8544
		3.44	44.731	85.5387
		3.48	44.3601	86.2189
		3.52	43.9398	86.8876
		3.56	43.5279	87.564
		3.6	44.1908	88.2289
		3.64	44.1997	88.901
		3.68	44.2318	89.5733
		3.72	44.1503	90.2457
		3.76	44.0122	90.9479
		3.8	43.7124	91.6294
		3.84	43.3721	92.4261
		3.88	43.0447	93.1142
		3.92	42.6849	93.9153
		3.96	42.3198	94.7491
		4	42.0308	95.5778
		4.04	41.7161	96.4469
		4.08	41.1571	97.2671
		4.12	41.0276	98.1171
		4.16	41.0117	98.7989
		4.2	40.3446	99.7933
		4.24	40.5167	100.488
		4.28	39.668	101.468
		4.32	40.074	102.169
		4.36	39.0475	103.149
		4.4	39.7096	103.862
		4.44	38.7179	104.83
		4.48	39.2975	105.513
		4.52	38.539	106.507
		4.56	38.8518	107.191
		4.6	38.0517	108.183
		4.64	38.0974	109.037
		4.68	38.0358	109.869
		4.72	37.8773	110.703
		4.76	37.9252	111.557
		4.8	37.9277	112.387
		4.84	37.6923	113.22
		4.88	37.5042	114.046
		4.92	37.4843	114.89
		4.96	37.3532	115.728
		5	37.7858	116.412
		5.04	38.1379	117.09
		5.08	38.486	117.753
		5.12	38.8588	118.421
		5.16	39.0236	119.077
		5.2	39.2165	119.753
		5.24	39.7359	120.272
		5.28	40.213	120.773
		5.32	40.318	121.425
		5.36	40.4841	122.096
		5.4	40.5107	122.77
		5.44	41.3784	123.117
		5.48	42.0943	123.462
		5.52	42.0488	124.118
		5.56	42.7364	124.463
		5.6	43.3234	124.785
		5.64	44.0251	125.13
		5.68	44.068	125.799
		5.72	44.7245	126.129
		5.76	45.0655	126.801
		5.8	45.8578	127.126
		5.84	46.2031	127.794
		5.88	46.9102	128.146
		5.92	47.5889	128.484
		5.96	48.2411	128.811
		6	48.8908	129.14
		6.04	49.601	129.498
		6.08	50.254	129.824
		6.12	50.8901	130.15
		6.16	51.4446	130.501
		6.2	51.9663	130.86
		6.24	52.4885	131.198
		6.28	52.9931	131.528
		6.32	53.4919	131.855
		6.36	53.9695	132.178
		6.4	54.5121	132.527
		6.44	55.0276	132.855
		6.48	55.6477	133.067
		6.52	56.1467	133.356
		6.56	56.6309	133.673
		6.6	57.2424	133.955
		6.64	57.9648	134.206
		6.68	58.4696	134.457
		6.72	59.1537	134.691
		6.76	59.7019	135.045
		6.8	60.294	135.331
		6.84	60.9669	135.527
		6.88	61.6691	135.71
		6.92	62.2911	136.008
		6.96	62.8871	136.364
		7	63.5286	136.577
		7.04	64.0459	136.868
		7.08	64.5393	137.165
		7.12	65.1836	137.412
		7.16	65.8613	137.549
		7.2	66.4028	137.76
		7.24	66.9097	138.024
		7.28	67.4686	138.16
		7.32	67.9032	138.33
		7.36	67.5406	138.385
		7.4	67.4338	138.392
		7.44	68.1868	138.233
		7.48	69.0498	138.541
		7.52	69.5287	138.764
		7.56	70.0255	138.714
		7.6	70.7434	138.73
		7.64	71.3957	138.999
		7.68	71.9597	139.089
		7.72	72.5593	139.07
		7.76	73.2512	139.12
		7.8	73.8954	139.186
		7.84	74.5467	139.209
		7.88	75.2045	139.266
		7.92	75.8739	139.266
		7.96	76.5412	139.341
		8	77.2017	139.314
		8.04	77.8877	139.383
		8.08	78.4943	139.397
		8.12	79.0695	139.378
		8.16	79.6559	139.393
		8.2	80.273	139.39
		8.24	80.8046	139.378
		8.28	81.477	139.324
		8.32	82.1535	139.201
		8.36	82.8228	139.166
		8.4	83.4837	139.284
		8.44	84.1612	139.085
		8.48	84.8357	138.836
		8.52	85.5002	138.88
		8.56	86.167	138.9
		8.6	86.8514	138.668
		8.64	87.5186	138.525
		8.68	88.1846	138.412
		8.72	88.8562	138.223
		8.76	89.5224	138.078
		8.8	90.1872	137.945
		8.84	90.8705	137.703
		8.88	91.6815	137.782
		8.92	92.5257	137.762
		8.96	93.2265	137.503
		9	93.903	137.334
		9.04	94.5811	137.118
		9.08	95.2524	136.947
		9.12	96.0698	137.016
		9.16	96.9138	137.008
		9.2	97.574	136.858
		9.24	98.2474	136.697
		9.28	98.9196	136.36
		9.32	99.5661	136.081
		9.36	100.279	135.82
		9.4	100.932	135.522
		9.44	101.606	135.183
		9.48	102.241	134.906
		9.52	102.967	134.615
		9.56	103.622	134.334
		9.6	104.277	134.025
		9.64	104.959	133.835
		9.68	105.615	133.525
		9.72	106.291	133.184
		9.76	106.965	132.842
		9.8	107.456	132.378
		9.84	108.151	132.144
		9.88	108.628	131.712
		9.92	109.349	131.418
		9.96	110.008	131.135
		10	110.665	130.984
		10.04	111.196	130.619
		10.08	111.817	130.332
		10.12	112.173	129.654
		10.16	112.84	129.316
		10.2	113.517	128.976
		10.24	114.205	128.626
		10.28	114.538	127.968
		10.32	115.299	127.65
		10.36	115.619	126.996
		10.4	116.511	126.63
		10.44	116.714	125.959
		10.48	117.58	125.613
		10.52	117.724	124.953
		10.56	117.898	124.283
		10.6	117.968	123.628
		10.64	119.031	123.271
		10.68	119.118	122.602
		10.72	119.244	121.933
		10.76	119.143	121.282
		10.8	120.349	120.92
		10.84	120.537	120.262
		10.88	120.661	119.597
		10.92	121.174	119.078
		10.96	121.478	118.419
		11	121.476	117.754
		11.04	121.553	117.092
		11.08	122.255	116.538
		11.12	122.471	115.884
		11.16	122.639	115.225
		11.2	123.652	114.567
		11.24	124.059	113.891
		11.28	124.029	113.201
		11.32	124.278	112.542
		11.36	124.449	111.867
		11.4	124.567	111.194
		11.44	124.641	110.524
		11.48	124.712	109.853
		11.52	124.751	109.179
		11.56	124.92	108.513
		11.6	125.042	107.838
		11.64	125.19	107.165
		11.68	125.333	106.507
		11.72	125.478	105.837
		11.76	125.523	105.155
		11.8	125.714	104.484
		11.84	125.74	103.815
		11.88	125.891	103.143
		11.92	126.085	102.476
		11.96	126.239	101.805
		12	126.257	101.135
		12.04	126.389	100.463
		12.08	126.424	99.7913
		12.12	126.403	99.118
		12.16	126.464	98.4561
		12.2	126.575	97.7772
		12.24	126.497	97.1143
		12.28	126.449	96.4408
		12.32	126.445	95.7706
		12.36	126.52	95.0901
		12.4	126.618	94.4311
		12.44	126.703	93.7502
		12.48	126.838	93.096
		12.52	126.767	92.4117
		12.56	126.717	91.7277
		12.6	126.76	91.073
		12.64	126.738	90.3991
		12.68	126.781	89.7327
		12.72	126.777	89.0607
		12.76	126.735	88.385
		12.8	126.741	87.715
		12.84	126.647	87.0527
		12.88	126.597	86.3758
		12.92	126.574	85.7033
		12.96	126.438	85.0351
		13	126.4	84.3548
		13.04	126.15	83.6961
		13.08	125.957	83.0242
		13.12	125.762	82.35
		13.16	125.596	81.6794
		13.2	125.396	80.9916
		13.24	125.234	80.3255
		13.28	125.071	79.6555
		13.32	124.903	78.9831
		13.36	124.773	78.3314
		13.4	124.575	77.6456
		13.44	124.339	76.9425
		13.48	124.243	76.3085
		13.52	124.058	75.6249
		13.56	123.887	74.9423
		13.6	123.56	74.2792
		13.64	123.282	73.6592
		13.68	123.067	72.9465
		13.72	122.938	72.1934
		13.76	122.545	71.5534
		13.8	122.271	70.9754
		13.84	122.074	70.2787
		13.88	121.775	69.6446
		13.92	121.469	69.0118
		13.96	121.121	68.3351
		14	120.741	67.6167
		14.04	120.359	67.0088
		14.08	120.234	66.2805
		14.12	119.886	65.5782
		14.16	119.388	65.084
		14.2	119.041	64.3995
		14.24	118.701	63.7227
		14.28	118.355	63.0319
		14.32	118.052	62.2789
		14.36	117.53	61.6993
		14.4	117.176	61.0085
		14.44	116.705	60.5553
		14.48	116.368	59.7331
		14.52	115.873	59.058
		14.56	115.535	58.2485
		14.6	115.018	57.6807
		14.64	114.68	56.8604
		14.68	114.193	56.2071
		14.72	113.844	55.354
		14.76	113.332	54.8107
		14.8	112.845	54.1778
		14.84	112.177	53.8367
		14.88	111.82	52.9734
		14.92	111.335	52.3379
		14.96	110.825	51.6522
		15	110.308	50.9558
		15.04	109.8	50.2711
		15.08	109.164	49.8475
		15.12	108.65	49.1439
		15.16	108.146	48.4744
		15.2	107.637	47.7938
		15.24	107.132	47.1153
		15.28	106.612	46.3982
		15.32	105.971	45.966
		15.36	105.466	45.2969
		15.4	104.967	44.644
		15.44	104.462	43.9629
		15.48	103.791	43.6159
		15.52	103.285	42.944
		15.56	102.786	42.288
		15.6	102.278	41.6032
		15.64	101.602	41.2434
		15.68	100.938	40.9229
		15.72	100.587	40.0709
		15.76	99.9527	39.662
		15.8	99.422	38.9158
		15.84	98.7451	38.5572
		15.88	98.2581	37.9135
		15.92	97.7474	37.2425
		15.96	97.2558	36.5773
		16	96.5492	36.1833
		16.04	96.063	35.5467
		16.08	95.5965	34.9131
		16.12	95.2196	34.2109
		16.16	94.8849	33.538
		16.2	94.5002	32.835
		16.24	94.1182	32.2398
		16.28	93.7038	31.5224
		16.32	93.4073	30.8767
		16.36	93.0402	30.1781
		16.4	92.5492	29.5136
		16.44	92.1185	28.8799
		16.48	91.8371	28.1608
		16.52	91.5361	27.5015
		16.56	91.2171	26.8454
		16.6	91.0185	26.157
		16.64	90.8985	25.5099
		16.68	90.6706	24.8066
		16.72	90.1972	24.4768
		16.76	90.0089	24.1343
		16.8	89.7185	24.1588
		16.84	89.6511	24.1193
		16.88	89.3194	24.44
		16.92	89.0198	24.8053
		16.96	88.9935	24.773
		17	88.8537	24.81
		17.04	88.6885	24.658
		17.08	88.6678	23.9187
		17.12	88.3446	23.7602
		17.16	88.0193	23.5727
		17.2	87.6796	23.4335
		17.24	87.3357	23.3818
		17.28	86.9926	23.5015
		17.32	86.6442	23.7245
		17.36	86.3391	23.9418
		17.4	86.0038	24.2897
		17.44	85.67	24.6365
		17.48	85.3287	24.9947
		17.52	84.992	25.3379
		17.56	84.6584	25.8353
		17.6	84.3168	26.199
		17.64	84.1548	26.8393
		17.68	83.8104	27.2486
		17.72	83.4899	27.5212
		17.76	83.3098	28.2054
		17.8	82.9848	28.6667
		17.84	82.6527	29.0068
		17.88	82.4654	29.7334
		17.92	82.1551	29.9955
		17.96	81.8201	30.4947
		18	81.484	30.9729
		18.04	81.1397	31.5229
		18.08	80.8017	31.8825
		18.12	80.4656	32.3831
		18.16	80.1315	32.7176
		18.2	79.7891	33.2197
		18.24	79.3013	33.0402
		18.28	78.9531	33.2797
		18.32	78.6233	33.5132
		18.36	78.274	33.7813
		18.4	77.9569	34.006
		18.44	77.6062	34.4278
		18.48	77.2716	34.7455
		18.52	76.7845	34.8657
		18.56	76.4269	35.294
		18.6	76.1028	35.5791
		18.64	75.7579	35.9364
		18.68	75.2799	36.196
		18.72	74.7818	36.5311
		18.76	74.4293	37.0616
		18.8	73.9363	37.372
		18.84	73.4219	37.7457
		18.88	72.9188	38.0788
		18.92	72.4263	38.3854
		18.96	71.9098	38.7467
		19	71.4166	39.0692
		19.04	70.9043	39.4254
		19.08	70.4034	39.7486
		19.12	69.9179	40.1662
		19.16	69.5478	40.9814
		19.2	69.0488	41.3186
		19.24	68.5666	41.7292
		19.28	68.0671	42.06
		19.32	67.5461	42.4761
		19.36	66.8948	42.6814
		19.4	66.2269	42.7454
		19.44	65.7031	43.2702
		19.48	65.0426	43.2806
		19.52	64.368	43.442
		19.56	63.7181	43.371
		19.6	63.1823	43.7857
		19.64	62.537	43.652
		19.68	61.9981	43.9958
		19.72	61.369	43.6261
		19.76	60.8269	43.9611
		19.8	60.1722	43.9868
		19.84	59.5098	44.0662
		19.88	58.8441	44.097
		19.92	58.1632	44.298
		19.96	57.4852	44.4306
		20	56.8172	44.5863
		20.04	56.1433	44.6567
		20.08	55.478	44.7847
		20.12	54.8032	44.9225
		20.16	54.1455	44.8842
		20.2	53.4753	44.8996
		20.24	52.8085	44.8876
		20.28	52.1392	44.7244
		20.32	51.4508	44.778
		20.36	50.7922	44.7023
		20.4	50.1102	44.7651
		20.44	49.4335	44.7558
		20.48	48.6357	44.5673
		20.52	47.9167	44.5743
		20.56	47.2533	44.4422
		20.6	46.5548	44.59
		20.64	45.8781	44.6689
		20.68	45.2318	44.6926
		20.72	44.5619	44.7636
		20.76	43.903	44.589
		20.8	43.2313	44.4119
		20.84	42.5839	44.1697
		20.88	42.2012	44.4358
		20.92	41.8823	44.5103
		20.96	41.7057	44.6219
		21	41.7119	44.7817
		21.04	41.8999	45.0412
		21.08	42.0628	45.542
		21.12	41.8848	45.5991
		21.16	41.7061	45.7861
		21.2	41.7419	46.1969
		21.24	41.5193	46.4722
		21.28	41.3568	46.7855
		21.32	41.1233	47.0558
		21.36	41.0496	47.6052
		21.4	41.0415	48.1125
		21.44	40.8414	48.4825
		21.48	40.7808	48.9039
		21.52	40.8113	49.642
		21.56	40.8721	50.2871
		21.6	40.6801	50.646
		21.64	40.8299	51.2998
		21.68	40.559	51.631
		21.72	40.6728	52.3095
		21.76	40.3562	52.647
		21.8	40.4246	53.2789
		21.84	40.0708	53.6437
		21.88	40.1258	54.3313
		21.92	40.2551	54.9593
		21.96	40.063	55.4786
		22	40.0405	56.1597
		22.04	40.0552	56.8194
		22.08	40.0188	57.5075
		22.12	39.9735	58.193
		22.16	40.0521	58.8349
		22.2	39.6862	59.1942
		22.24	39.7142	59.8448
		22.28	39.6552	60.5402
		22.32	39.6957	61.1946
		22.36	39.3513	61.5418
		22.4	39.3736	62.1935
		22.44	39.3832	62.859
		22.48	39.0146	63.2174
		22.52	38.6482	63.5699
		22.56	38.3386	63.8909
		22.6	37.9712	64.2388
		22.64	37.971	64.9038
		22.68	37.5964	65.19
		22.72	37.5284	65.8847
		22.76	37.0199	66.2279
		22.8	37.0172	66.8935
		22.84	36.4081	67.209
		22.88	35.8242	67.582
		22.92	35.3428	67.9062
		22.96	35.1773	68.5716
		23	34.682	68.9084
		23.04	34.6825	69.5742
		23.08	34.2343	69.8927
		23.12	33.7926	70.2706
		23.16	33.3908	70.5661
		23.2	32.9825	70.93
		23.24	32.6459	71.2641
		23.28	32.3651	71.5737
		23.32	31.9832	71.931
		23.36	31.6534	72.2629
		23.4	31.3344	72.5906
		23.44	31.1028	72.9471
		23.48	30.6295	73.1108
		23.52	30.1335	73.2805
		23.56	29.9073	73.6292
		23.6	29.7513	73.9566
		23.64	29.1276	73.9515
		23.68	28.8945	74.3029
		23.72	28.8379	74.5983
		23.76	28.6433	74.9423
		23.8	28.1542	74.9413
		23.84	28.0945	75.306
		23.88	28.1455	75.6076
		23.92	28.1611	75.9326
		23.96	28.1213	76.1282
		24	28.3043	76.453
		24.04	28.4845	76.7752
		24.08	28.7128	77.1012
		24.12	28.4718	77.1324
		24.16	28.6539	77.454
		24.2	28.7788	77.8063
		24.24	28.9727	78.1327
		24.28	29.0696	78.4897
		24.32	29.1514	78.7962
		24.36	29.2493	78.8329
		24.4	29.6468	77.8059
		24.44	30.1534	77.7887
		24.48	29.7921	78.4877
		24.52	29.4698	79.1425
		24.56	29.322	79.1257
		24.6	29.1338	79.143
		24.64	28.8205	79.476
		24.68	28.4639	79.8148
		24.72	28.6413	80.1366
		24.76	28.6483	80.4778
		24.8	28.3223	80.818
		24.84	28.0351	81.1423
		24.88	28.0033	81.4798
		24.92	27.7838	81.8326
		24.96	27.6957	82.1548
		25	27.7623	82.4998
		25.04	27.8696	82.8197
		25.08	27.7957	83.1696
		25.12	27.7841	83.5102
		25.16	27.7651	83.8513
		25.2	27.7763	84.1797
		25.24	28.5355	84.8218
		25.28	27.9919	85.1855
		25.32	27.7202	85.5506
		25.36	27.925	86.0269
		25.4	27.9716	86.5179
		25.44	28.0188	87.0161
		25.48	28.9953	87.6932
		25.52	30.9884	88.3674
		25.56	29.5483	88.6967
		25.6	31.5225	89.3639
		25.64	31.1479	89.7244
		25.68	29.0392	90.0406
		25.72	31.5603	90.7123
		25.76	28.4059	91.0345
		25.8	31.8831	91.6985
		25.84	28.802	92.0949
		25.88	29.0121	92.6907
		25.92	29.1385	93.2607
		25.96	29.2632	93.735
		26	29.3727	94.2288
		26.04	29.5198	94.7344
		26.08	31.1507	95.0722
		26.12	29.9074	95.7419
		26.16	31.6165	96.0857
		26.2	30.737	96.7505
		26.24	33.8929	96.7496
		26.28	33.1777	97.4208
		26.32	32.5191	98.0897
		26.36	35.1262	98.0951
		26.4	34.7243	98.7606
		26.44	34.1218	99.439
		26.48	33.3144	100.1
		26.52	36.0873	100.102
		26.56	35.734	100.776
		26.6	35.2171	101.445
		26.64	34.7165	102.115
		26.68	34.0981	102.788
		26.72	35.2126	103.123
		26.76	34.8242	103.786
		26.8	35.9107	104.139
		26.84	35.6051	104.8
		26.88	36.353	105.135
		26.92	35.8351	105.791
		26.96	37.0013	106.139
		27	36.7129	106.808
		27.04	37.5869	107.156
		27.08	37.2596	107.815
		27.12	38.1104	108.167
		27.16	37.7235	108.813
		27.2	38.6746	109.162
		27.24	38.1084	109.828
		27.28	39.1436	110.18
		27.32	38.2492	110.832
		27.36	39.6171	111.184
		27.4	39.3554	111.82
		27.44	39.6094	112.343
		27.48	39.3363	112.98
		27.52	39.6334	113.546
		27.56	39.7424	114.029
		27.6	39.8935	114.67
		27.64	40.0989	115.19
		27.68	40.0917	115.687
		27.72	40.1029	116.204
		27.76	40.2792	116.742
		27.8	38.9722	117.382
		27.84	39.1661	117.915
		27.88	39.1838	118.527
		27.92	39.3081	119.089
		27.96	39.0652	119.695
		28	39.2604	120.258
		28.04	39.2412	120.88
		28.08	39.2452	121.398
		28.12	39.3006	121.899
		28.16	39.4565	122.399
		28.2	39.7472	122.762
		28.24	40.0784	123.08
		28.28	40.4512	123.395
		28.32	40.7821	123.752
		28.36	41.168	124.069
		28.4	41.4025	124.417
		28.44	41.644	124.767
		28.48	41.814	125.223
		28.52	42.0299	125.61
		28.56	42.3944	126.057
		28.6	42.5899	126.616
		28.64	42.8077	126.999
		28.68	43.0887	127.349
		28.72	43.3557	127.74
		28.76	43.7948	128.14
		28.8	44.1387	128.451
		28.84	44.5396	128.784
		28.88	45.0858	129.122
		28.92	45.2886	129.441
		28.96	45.5996	129.781
		29	46.0707	130.125
		29.04	46.5883	130.467
		29.08	46.8706	130.797
		29.12	47.1064	131.113
		29.16	47.458	131.443
		29.2	47.9091	131.792
		29.24	48.4779	132.149
		29.28	48.9442	132.478
		29.32	49.3866	132.838
		29.36	49.7966	133.15
		29.4	50.4679	133.487
		29.44	51.1335	133.819
		29.48	51.6282	134.147
		29.52	51.9892	134.485
		29.56	52.5169	134.824
		29.6	53.0151	135.167
		29.64	53.5571	135.52
		29.68	53.9826	135.824
		29.72	54.4071	136.18
		29.76	54.8374	136.5
		29.8	55.3625	136.842
		29.84	56.1614	136.834
		29.88	56.5385	137.176
		29.92	56.9915	137.489
		29.96	57.6806	137.668
		30	58.522	137.674
		30.04	58.877	138.009
		30.08	59.2373	138.356
		30.12	59.9089	138.374
		30.16	60.6714	138.326
		30.2	61.2664	138.724
		30.24	61.768	139.056
		30.28	62.3773	139.161
		30.32	63.0606	139.354
		30.36	63.7498	139.395
		30.4	64.3946	139.508
		30.44	65.0677	139.676
		30.48	65.5709	140.004
		30.52	66.0714	140.326
		30.56	66.7636	140.398
		30.6	67.2665	140.709
		30.64	67.7848	141.074
		30.68	68.4236	141.198
		30.72	69.1105	141.271
		30.76	69.6247	141.603
		30.8	70.1025	141.83
		30.84	70.7603	141.795
		30.88	71.4452	141.864
		30.92	72.107	141.845
		30.96	72.6208	141.99
		31	73.1357	142.227
		31.04	73.6358	142.539
		31.08	74.1517	142.75
		31.12	74.7838	142.461
		31.16	75.3069	142.568
		31.2	75.8209	142.767
		31.24	76.4727	142.38
		31.28	76.9914	142.403
		31.32	77.498	142.507
		31.36	78.0136	142.572
		31.4	78.5157	142.571
		31.44	79.0365	142.611
		31.48	79.5309	142.578
		31.52	80.057	142.598
		31.56	80.6529	142.222
		31.6	81.2237	142.231
		31.64	81.7383	142.241
		31.68	82.196	142.196
		31.72	82.7113	142.171
		31.76	83.1959	142.091
		31.8	83.6985	141.995
		31.84	84.2048	141.987
		31.88	84.7504	142.039
		31.92	85.3081	141.921
		31.96	85.8644	141.805
		32	86.3746	141.713
		32.04	86.8839	141.716
		32.08	87.3922	141.578
		32.12	87.895	141.239
		32.16	88.4297	141.228
		32.2	88.9139	141.198
		32.24	89.4133	140.987
		32.28	89.8934	140.852
		32.32	90.4091	140.768
		32.36	90.9037	140.654
		32.4	91.3006	140.602
		32.44	91.76	140.389
		32.48	92.2524	140.348
		32.52	92.7538	140.229
		32.56	93.2605	140.068
		32.6	93.7586	140.037
		32.64	94.2647	140.196
		32.68	94.7736	140.181
		32.72	95.3908	140.018
		32.76	96.0128	140.049
		32.8	96.6073	139.857
		32.84	97.2614	139.79
		32.88	97.9402	139.841
		32.92	98.6248	139.821
		32.96	99.2962	139.714
		33	99.9556	139.715
		33.04	100.628	139.704
		33.08	101.291	139.575
		33.12	101.95	139.595
		33.16	102.626	139.539
		33.2	103.132	139.206
		33.24	103.497	138.841
		33.28	104.026	138.778
		33.32	104.665	138.789
		33.36	105.139	138.583
		33.4	105.814	138.52
		33.44	106.332	138.314
		33.48	106.844	138.134
		33.52	107.155	137.703
		33.56	107.497	137.182
		33.6	107.986	136.861
		33.64	108.361	136.467
		33.68	108.993	136.515
		33.72	109.672	136.5
		33.76	110.029	136.143
		33.8	110.384	135.785
		33.84	110.663	135.377
		33.88	111.344	135.168
		33.92	111.705	134.806
		33.96	112.087	134.433
		34	112.407	134.118
		34.04	112.83	133.841
		34.08	113.204	133.48
		34.12	113.674	133.165
		34.16	113.722	132.469
		34.2	114.207	132.142
		34.24	114.635	131.833
		34.28	115.061	131.461
		34.32	115.524	131.146
		34.36	116.2	130.809
		34.4	116.758	130.445
		34.44	117.232	130.125
		34.48	117.71	129.801
		34.52	118.177	129.477
		34.56	118.747	129.118
		34.6	119.275	128.77
		34.64	119.681	128.469
		34.68	120.262	128.108
		34.72	120.431	127.439
		34.76	121.078	127.111
		34.8	121.194	126.459
		34.84	121.832	126.08
		34.88	121.826	125.415
		34.92	122.41	125.103
		34.96	122.616	124.42
		35	123.136	124.077
		35.04	123.526	123.768
		35.08	123.654	123.072
		35.12	124.114	122.746
		35.16	124.096	122.083
		35.2	124.694	121.76
		35.24	125.287	121.4
		35.28	125.275	120.737
		35.32	125.751	120.403
		35.36	125.63	119.727
		35.4	126.141	119.389
		35.44	125.994	118.717
		35.48	126.478	118.381
		35.52	126.289	117.717
		35.56	126.747	117.388
		35.6	127.115	117.047
		35.64	127.485	116.701
		35.68	127.939	116.378
		35.72	128.276	116.042
		35.76	128.669	115.698
		35.8	129.037	115.356
		35.84	129.181	115.031
		35.88	129.496	114.696
		35.92	129.835	114.36
		35.96	130.095	114.041
		36	130.258	113.702
		36.04	130.486	113.364
		36.08	130.48	113.032
		36.12	130.535	112.69
		36.16	131.231	112.522
		36.2	131.674	112.188
		36.24	132.009	111.838
		36.28	132.34	111.527
		36.32	132.626	111.153
		36.36	132.803	110.818
		36.4	132.75	110.471
		36.44	134.412	110.867
		36.48	133.959	111.503
		36.52	133.687	111.16
		36.56	134.084	109.848
		36.6	135.293	109.167
		36.64	135.019	109.162
		36.68	135.537	108.501
		36.72	135.156	107.82
		36.76	136	107.16
		36.8	136.64	106.482
		36.84	136.911	105.825
		36.88	137.046	105.146
		36.92	137.325	104.47
		36.96	137.396	103.812
		37	137.51	103.132
		37.04	137.785	102.452
		37.08	137.847	101.787
		37.12	137.798	101.11
		37.16	137.669	100.599
		37.2	137.472	100.093
		37.24	137.487	99.4332
		37.28	137.478	98.7588
		37.32	137.38	98.1142
		37.36	137.205	97.4737
		37.4	137.144	96.8895
		37.44	136.919	96.4295
		37.48	136.65	95.76
		37.52	136.218	95.2674
		37.56	135.994	94.7257
		37.6	135.88	94.0812
		37.64	135.511	93.4008
		37.68	135.325	92.7373
		37.72	135.074	92.1136
		37.76	134.765	91.381
		37.8	134.634	90.7091
		37.84	134.502	90.0522
		37.88	134.355	89.4203
		37.92	133.984	88.8164
		37.96	133.622	88.2899
		38	133.472	87.7031
		38.04	133.322	87.0513
		38.08	133.013	86.3641
		38.12	132.793	85.6994
		38.16	132.495	85.1634
		38.2	132.386	84.5806
		38.24	132.169	83.8697
		38.28	131.977	83.3336
		38.32	131.811	82.8174
		38.36	131.616	82.3119
		38.4	131.471	81.6822
		38.44	131.245	81.1451
		38.48	130.961	80.6184
		38.52	130.834	79.9736
		38.56	130.771	79.2949
		38.6	130.618	78.6389
		38.64	130.437	78.0816
		38.68	130.267	77.5987
		38.72	130.152	76.9674
		38.76	129.995	76.3031
		38.8	129.766	75.7739
		38.84	129.612	75.2237
		38.88	129.59	74.5826
		38.92	129.447	73.9296
		38.96	129.286	73.2707
		39	129.142	72.6406
		39.04	129.1	72.0758
		39.08	128.993	71.4333
		39.12	128.806	70.7653
		39.16	128.76	70.0831
		39.2	128.597	69.5261
		39.24	128.617	68.9309
		39.28	128.623	68.2472
		39.32	128.476	67.6933
		39.36	128.444	67.067
		39.4	128.455	66.3979
		39.44	128.456	65.7405
		39.48	128.457	65.1119
		39.52	128.357	64.426
		39.56	128.296	63.7151
		39.6	128.43	63.0372
		39.64	128.467	62.337
		39.68	128.466	61.7292
		39.72	128.466	61.1788
		39.76	128.56	60.5185
		39.8	128.649	59.8491
		39.84	128.648	59.1893
		39.88	128.611	58.5943
		39.92	128.669	57.867
		39.96	128.727	57.1705
		40	128.795	56.4958
		40.04	128.955	55.8398
		40.08	129.183	55.1503
		40.12	129.228	54.4606
		40.16	129.31	53.7846
		40.2	129.534	53.0847
		40.24	129.63	52.38
		40.28	129.748	51.5279
		40.32	129.895	50.77
		40.36	130.147	50.108
		40.4	130.326	49.2783
		40.44	130.467	48.4493
		40.48	130.626	47.7327
		40.52	130.893	46.9324
		40.56	131.125	46.122
		40.6	131.369	45.3125
		40.64	131.505	44.5881
		40.68	131.764	43.795
		40.72	131.929	43.069
		40.76	132.051	42.4362
		40.8	132.019	41.8969
		40.84	131.972	41.5506
		40.88	131.719	41.2931
		40.92	131.384	41.1748
		40.96	130.971	40.9879
		41	130.607	40.8757
		41.04	130.29	40.7171
		41.08	130.25	40.453
		41.12	129.969	40.0574
		41.16	129.611	39.7219
		41.2	129.308	39.3865
		41.24	128.981	38.8831
		41.28	128.495	38.5313
		41.32	127.955	38.1946
		41.36	127.461	37.8884
		41.4	126.812	37.7598
		41.44	126.137	37.581
		41.48	125.425	37.3553
		41.52	124.597	37.5116
		41.56	123.743	37.4969
		41.6	122.915	37.6421
		41.64	122.091	37.7468
		41.68	121.082	38.0024
		41.72	120.234	38.0843
		41.76	119.411	38.1062
		41.8	118.575	38.3774
		41.84	117.776	38.583
		41.88	117.034	38.7685
		41.92	116.196	38.9686
		41.96	115.524	39.4671
		42	114.862	39.6389
		42.04	114.175	39.9446
		42.08	113.537	40.18
		42.12	112.854	40.4726
		42.16	112.189	40.7421
		42.2	111.546	41.022
		42.24	110.865	41.2641
		42.28	110.179	41.5849
		42.32	109.566	41.8578
		42.36	109.015	42.2583
		42.4	108.536	42.5704
		42.44	107.976	42.9076
		42.48	107.333	43.2338
		42.52	106.826	43.5813
		42.56	109.689	47.265
		42.6	107.969	46.2895
		42.64	107.657	46.6055
		42.68	106.988	46.6041
		42.72	106.132	46.6166
		42.76	106.35	47.2692
		42.8	105.502	47.2709
		42.84	105.524	47.9376
		42.88	104.49	47.9435
		42.92	104.736	48.6342
		42.96	103.794	47.9525
		43	103.53	47.2587
		43.04	102.819	47.2751
		43.08	103.102	48.6247
		43.12	102.112	48.9551
		43.16	101.58	48.9616
		43.2	101.245	49.293
		43.24	101.145	49.9543
		43.28	100.393	50.3035
		43.32	100.095	50.6288
		43.36	99.6198	50.9744
		43.4	99.253	51.6458
		43.44	100.408	52.3026
		43.48	99.759	52.6498
		43.52	101.244	53.3063
		43.56	98.4199	53.652
		43.6	100.501	54.3203
		43.64	98.5073	54.654
		43.68	99.193	55.334
		43.72	99.4157	55.9983
		43.76	99.4942	56.6603
		43.8	97.4823	57.0003
		43.84	97.8722	57.6801
		43.88	98.2824	58.3446
		43.92	98.2377	59.0161
		43.96	93.9929	59.0238
		44	94.4753	59.6837
		44.04	94.3345	60.3604
		44.08	94.2531	61.0263
		44.12	94.0907	61.6881
		44.16	93.8869	62.3637
		44.2	94.5088	63.0484
		44.24	94.3163	63.7067
		44.28	93.9445	64.3849
		44.32	93.6773	65.0574
		44.36	93.554	65.7319
		44.4	93.297	66.3988
		44.44	93.0652	67.0692
		44.48	93.6981	67.7413
		44.52	93.6584	68.4077
		44.56	93.4529	69.084
		44.6	93.2408	69.7532
		44.64	93.5141	70.423
		44.68	93.6225	71.0986
		44.72	93.6427	71.7725
		44.76	93.7093	72.4398
		44.8	93.9028	73.1148
		44.84	94.3717	73.7761
		44.88	94.7321	74.4506
		44.92	94.9125	75.122
		44.96	95.1923	75.8135
		45	95.211	76.4613
		45.04	95.2366	77.1353
		45.08	95.2027	77.8112
		45.12	95.1882	78.5966
		45.16	95.0855	79.3323
		45.2	95.0487	80.0373
		45.24	95.0032	80.7819
		45.28	92.0622	81.5134
		45.32	91.8855	82.1676
		45.36	91.1874	82.8383
		45.4	90.0937	83.5045
		45.44	89.8305	84.1931
		45.48	89.649	84.8609
		45.52	92.5136	85.8599
		45.56	91.1888	86.538
		45.6	93.9873	87.4956
		45.64	91.5776	88.203
		45.68	91.0655	89.039
		45.72	93.6777	89.7417
		45.76	93.6398	90.4148
		45.8	93.6309	91.0816
		45.84	91.6351	92.0748
		45.88	89.8391	93.0668
		45.92	90.5357	93.7415
		45.96	91.3167	94.4139
		46	90.3565	95.4187
		46.04	90.9027	96.0914
		46.08	91.2213	96.7676
		46.12	90.5899	97.7684
		46.16	90.8276	98.4306
		46.2	90.3699	99.4409
		46.24	90.675	100.111
		46.28	90.8334	100.784
		46.32	90.4916	101.775
		46.36	90.7336	102.472
		46.4	90.9123	103.143
		46.44	90.9288	103.822
		46.48	91.1245	104.5
		46.52	91.1375	105.181
		46.56	91.0764	105.833
		46.6	90.7188	106.809
		46.64	90.8925	107.493
		46.68	91.0625	108.166
		46.72	90.7624	109.185
		46.76	90.9117	109.85
		46.8	90.7457	110.853
		46.84	91.0492	111.509
		46.88	91.2631	112.209
		46.92	91.4093	112.87
		46.96	91.5832	113.546
		47	91.8135	114.268
		47.04	91.9222	114.889
		47.08	92.1292	115.592
		47.12	92.2616	116.234
		47.16	92.4523	116.922
		47.2	92.597	117.574
		47.24	92.9089	118.223
		47.28	93.2597	118.75
		47.32	93.4206	119.406
		47.36	93.5914	120.081
		47.4	93.9025	120.721
		47.44	94.2543	121.41
		47.48	94.6024	122.101
		47.52	94.9487	122.648
		47.56	95.0967	123.427
		47.6	95.6001	123.937
		47.64	95.9414	124.615
		47.68	96.2602	125.254
		47.72	96.634	126.01
		47.76	96.9374	126.768
		47.8	97.4368	127.28
		47.84	97.9334	127.76
		47.88	98.3035	128.697
		47.92	98.79	129.308
		47.96	99.1228	130.135
		48	99.6199	130.638
		48.04	99.9608	131.636
		48.08	100.47	132.19
		48.12	100.963	132.809
		48.16	101.474	133.499
		48.2	101.974	134.165
		48.24	102.486	134.716
		48.28	102.99	135.352
		48.32	103.474	135.948
		48.36	103.988	136.689
		48.4	104.503	137.365
		48.44	105.011	138.205
		48.48	105.497	138.838
		48.52	105.997	139.355
		48.56	106.507	139.871
		48.6	107.018	140.409
		48.64	107.657	140.348
		48.68	108.186	141.06
		48.72	108.707	141.795
		48.76	109.337	141.854
		48.8	110.017	142.064
		48.84	110.696	142.276
		48.88	111.362	142.531
		48.92	112.045	142.952
		48.96	112.704	143.357
		49	113.373	143.693
		49.04	114.035	143.489
		49.08	114.719	142.885
		49.12	115.371	142.182
		49.16	115.751	141.922
		49.2	116.096	141.625
		49.24	116.41	141.237
		49.28	116.557	141.187
		49.32	117.075	140.732
		49.36	117.241	140.709
		49.4	117.396	140.685
		49.44	117.751	140.4
		49.48	117.918	140.387
		49.52	118.239	140.194
		49.56	118.573	140.032
		49.6	118.747	140.028
		49.64	119.077	139.858
		49.68	119.432	139.725
		49.72	119.762	139.557
		49.76	119.913	139.519
		49.8	120.288	139.449
		49.84	120.601	139.213
		49.88	120.935	139.051
		49.92	121.28	138.884
		49.96	121.602	138.698
		50	121.949	138.561
		50.04	122.012	138.583
		50.08	122.046	138.488
		50.12	122.311	138.419
		50.16	122.413	138.342
		50.2	122.436	138.354
		50.24	122.427	138.333
		50.28	122.745	137.989
		50.32	122.793	137.905
		50.36	122.95	137.551
		50.4	123.103	137.34
		50.44	123.296	137.26
		50.48	123.26	137.27
		50.52	123.448	137.208
		50.56	123.786	136.899
		50.6	123.952	136.868
		50.64	124.106	136.817
		50.68	124.434	136.488
		50.72	124.631	136.573
		50.76	124.785	136.613
		50.8	124.963	136.726
		50.84	125.278	136.293
		50.88	125.462	136.326
		50.92	125.773	135.478
		50.96	125.978	135.852
		51	126.294	135.512
		51.04	126.628	135.157
		51.08	126.972	134.837
		51.12	127.332	134.495
		51.16	127.661	134.102
		51.2	127.976	133.842
		51.24	128.301	133.665
		51.28	128.635	133.243
		51.32	128.986	132.48
		51.36	129.325	131.944
		51.4	129.985	132.143
		51.44	130.661	132.122
		51.48	131.142	131.862
		51.52	131.697	131.406
		51.56	132.22	131.105
		51.6	132.83	130.983
		51.64	133.443	130.682
		51.68	134.185	130.126
		51.72	134.497	129.488
		51.76	134.734	128.804
		51.8	134.965	128.156
		51.84	135.287	127.445
		51.88	135.449	126.808
		51.92	135.565	126.097
		51.96	135.501	125.379
		52	135.464	124.733
		52.04	135.441	124.102
		52.08	135.316	123.417
		52.12	135.206	122.759
		52.16	134.977	122.075
		52.2	134.84	121.422
		52.24	134.674	120.747
		52.28	134.539	120.105
		52.32	134.275	119.365
		52.36	133.999	118.742
		52.4	133.667	118.065
		52.44	133.162	117.704
		52.48	132.704	117.28
		52.52	132.335	116.647
		52.56	131.848	116.181
		52.6	131.459	115.52
		52.64	131.003	115.114
		52.68	130.518	114.609
		52.72	129.932	114.205
		52.76	129.353	113.565
		52.8	128.796	113.206
		52.84	128.138	112.749
		52.88	127.479	112.363
		52.92	126.939	112.201
		52.96	126.275	112.011
		53	125.611	111.879
		53.04	124.95	111.694
		53.08	124.271	111.54
		53.12	123.616	111.51
		53.16	122.939	111.547
		53.2	122.229	111.7
		53.24	121.554	111.859
		53.28	120.766	112.036
		53.32	120.081	112.355
		53.36	119.438	112.705
		53.4	118.767	113.147
		53.44	118.101	113.698
		53.48	117.428	114.316
		53.52	116.925	115.038
		53.56	116.621	115.722
		53.6	116.379	116.395
		53.64	116.126	117.235
		53.68	115.892	118.046
		53.72	115.88	118.771
		53.76	115.903	119.484
		53.8	115.964	120.289
		53.84	116.012	120.959
		53.88	116.224	121.698
		53.92	116.516	122.495
		53.96	116.916	123.107
		54	117.301	123.726
		54.04	117.743	124.394
		54.08	118.23	125.113
		54.12	118.896	125.942
		54.16	119.596	126.574
		54.2	120.261	127.09
		54.24	121.103	127.624
		54.28	121.884	128.027
		54.32	122.68	128.274
		54.36	123.116	128.316
		54.4	123.968	128.617
		54.44	124.459	128.634
		54.48	125.437	128.949
		54.52	126.895	129.189
		54.56	127.643	129.155
		54.6	128.571	129.095
		54.64	129.425	128.921
		54.68	130.165	128.637
		54.72	130.767	128.308
		54.76	131.425	127.914
		54.8	131.696	127.603
		54.84	132.126	127.102
		54.88	132.53	126.624
		54.92	132.638	126.256
		54.96	133.094	125.592
		55	133.154	125.258
		55.04	133.398	124.627
		55.08	133.187	124.279
		55.12	133.367	123.643
		55.16	133.356	123.258
		55.2	133.486	122.591
		55.24	133.472	122.199
		55.28	133.631	121.554
		55.32	133.512	121.414
		55.36	133.53	120.955
		55.4	133.522	120.447
		55.44	133.513	119.789
		55.48	133.509	119.322
		55.52	134.024	117.256
		55.56	133.869	116.768
		55.6	133.689	116.256
		55.64	133.504	115.933
		55.68	133.22	116.585
		55.72	133.009	117.324
		55.76	133.002	116.353
		55.8	132.904	115.486
		55.84	132.69	114.868
		55.88	132.367	114.057
		55.92	131.961	113.436
		55.96	131.521	112.691
		56	131.191	112.337
		56.04	130.688	111.807
		56.08	130.156	111.349
		56.12	129.837	111.007
		56.16	129.122	110.538
		56.2	128.449	110.186
		56.24	127.798	110.006
		56.28	127.167	109.836
		56.32	126.483	109.696
		56.36	125.878	109.695
		56.4	125.279	109.697
		56.44	124.709	109.728
		56.48	124.187	109.864
		56.52	123.539	110.146
		56.56	123.072	110.376
		56.6	122.688	110.683
		56.64	122.302	111.06
		56.68	121.691	111.543
		56.72	121.397	111.892
		56.76	121.046	112.365
		56.8	120.768	112.933
		56.84	120.444	113.554
		56.88	120.237	114.108
		56.92	120.089	114.644
		56.96	119.946	115.296
		57	119.811	115.933
		57.04	119.771	116.562
		57.08	119.784	117.213
		57.12	119.924	117.869
		57.16	120.115	118.565
		57.2	120.325	119.22
		57.24	120.646	119.65
		57.28	120.983	120.095
		57.32	121.378	120.761
		57.36	121.839	121.412
		57.4	122.29	121.948
		57.44	122.806	122.403
		57.48	123.421	122.952
		57.52	124.089	123.39
		57.56	124.768	123.767
		57.6	125.453	124.098
		57.64	126.099	124.329
		57.68	126.819	124.432
		57.72	127.473	124.467
		57.76	128.16	124.442
		57.8	128.856	124.438
		57.84	129.536	124.392
		57.88	130.168	124.252
		57.92	130.843	124.109
		57.96	131.517	123.833
		58	132.119	123.454
		58.04	132.666	123.1
		58.08	133.192	122.763
		58.12	133.672	122.432
		58.16	134.161	122.079
		58.2	134.583	121.615
		58.24	134.881	121.113
		58.28	135.184	120.596
		58.32	135.318	119.968
		58.36	135.526	119.43
		58.4	135.788	118.924
		58.44	135.928	118.409
		58.48	135.969	117.887
		58.52	136.037	117.36
		58.56	136.047	116.766
		58.6	136.051	116.191
		58.64	135.877	115.559
		58.68	135.761	114.922
		58.72	135.638	114.368
		58.76	135.573	113.784
		58.8	135.24	113.178
		58.84	135.062	112.692
		58.88	134.957	112.186
		58.92	134.798	111.707
		58.96	134.617	111.231
		59	134.508	110.693
		59.04	134.328	110.15
		59.08	134.159	109.549
		59.12	133.961	109.008
		59.16	133.689	108.483
		59.2	133.463	107.851
		59.24	133.098	107.262
		59.28	132.777	106.755
		59.32	132.512	106.226
		59.36	132.074	105.733
		59.4	131.617	105.133
		59.44	131.217	104.669
		59.48	130.804	104.122
		59.52	130.321	103.649
		59.56	129.719	103.311
		59.6	129.284	102.765
		59.64	128.979	102.149
		59.68	128.554	101.67
		59.72	128.081	101.112
		59.76	127.687	100.656
		59.8	127.281	100.113
		59.84	126.852	99.6447
		59.88	126.49	99.0193
		59.92	126.103	98.4346
		59.96	125.651	97.9405
		60	125.135	97.4317
		60.04	124.617	96.9196
		60.08	124.125	96.4087
		60.12	123.729	95.7279
		60.16	123.284	95.1162
		60.2	122.734	94.5226
		60.24	122.262	93.9198
		60.28	121.76	93.3709
		60.32	121.243	92.7434
		60.36	120.607	92.2367
		60.4	120.036	91.6474
		60.44	119.524	91.1615
		60.48	118.996	90.7437
		60.52	118.579	90.124
		60.56	118.071	89.6941
		60.6	117.747	89.1213
		60.64	117.199	88.7024
		60.68	116.729	88.2057
		60.72	116.389	87.5521
		60.76	115.922	87.0416
		60.8	115.548	86.4722
		60.84	115.254	85.9317
		60.88	114.896	85.3464
		60.92	114.555	84.6652
		60.96	114.181	84.0057
		61	113.864	83.3609
		61.04	113.53	82.7012
		61.08	113.205	82.0584
		61.12	112.708	81.5185
		61.16	112.359	80.843
		61.2	112.007	80.1211
		61.24	111.536	79.5845
		61.28	111.039	79.0956
		61.32	110.706	78.3751
		61.36	110.353	77.6432
		61.4	110.004	76.9698
		61.44	109.516	76.4371
		61.48	109.176	75.7766
		61.52	108.696	75.2476
		61.56	108.301	74.5482
		61.6	107.848	73.9917
		61.64	107.343	73.3404
		61.68	106.849	72.747
		61.72	106.489	71.945
		61.76	105.993	71.2706
		61.8	105.509	70.6281
		61.84	105.007	69.9485
		61.88	104.526	69.2719
		61.92	104.145	68.4312
		61.96	103.649	67.874
		62	103.168	67.2579
		62.04	102.812	66.5611
		62.08	102.297	65.8993
		62.12	101.813	65.282
		62.16	101.308	64.6871
		62.2	100.962	63.9204
		62.24	100.455	63.2443
		62.28	99.9513	62.7124
		62.32	99.5351	62.1222
		62.36	99.1299	61.3898
		62.4	98.6066	60.7844
		62.44	98.224	60.1367
		62.48	97.6306	59.6936
		62.52	97.255	58.9967
		62.56	96.8792	58.308
		62.6	96.4189	57.7847
		62.64	95.9523	57.1722
		62.68	95.5768	56.479
		62.72	95.127	55.8625
		62.76	94.7445	55.2996
		62.8	94.4276	54.5398
		62.84	93.9252	53.993
		62.88	93.5526	53.3012
		62.92	93.2001	52.6138
		62.96	92.783	52.0211
		63	92.2622	51.4686
		63.04	91.8866	50.7895
		63.08	91.3906	50.2708
		63.12	91.0511	49.6221
		63.16	90.5895	48.9996
		63.2	90.0742	48.4274
		63.24	89.6744	47.7129
		63.28	89.2737	47.1572
		63.32	88.8845	46.4453
		63.36	88.3685	45.8673
		63.4	87.9113	45.318
		63.44	87.5524	44.6255
		63.48	87.0639	44.0815
		63.52	86.5698	43.5756
		63.56	86.0329	43.0336
		63.6	85.5282	42.5069
		63.64	85.1669	41.7061
		63.68	84.6958	41.0901
		63.72	84.2014	40.5682
		63.76	83.7069	40.0256
		63.8	83.3199	39.1993
		63.84	82.8543	38.6358
		63.88	82.3425	38.1635
		63.92	81.9719	37.3509
		63.96	81.4879	36.725
		64	80.9603	36.0462
		64.04	80.4764	35.4697
		64.08	79.9826	34.7694
		64.12	79.3758	34.2034
		64.16	78.8277	33.5343
		64.2	78.2572	32.8884
		64.24	77.6508	32.487
		64.28	77.0778	32.0697
		64.32	76.5356	31.7927
		64.36	76.0868	31.6759
		64.4	75.7692	31.9051
		64.44	75.5269	32.18
		64.48	75.3048	32.53
		64.52	75.1045	32.8423
		64.56	74.9097	33.2082
		64.6	74.6462	33.3966
		64.64	74.4632	33.7931
		64.68	74.1481	33.8691
		64.72	73.9434	34.3605
		64.76	73.6451	34.4765
		64.8	73.3114	34.6832
		64.84	72.9829	34.9991
		64.88	72.6348	35.3978
		64.92	72.2904	35.7434
		64.96	71.9425	36.1069
		65	71.7697	36.7221
		65.04	71.4438	37.0815
		65.08	71.2584	37.7209
		65.12	70.9616	38.1669
		65.16	70.599	38.5764
		65.2	70.2981	38.9892
		65.24	69.9638	39.5023
		65.28	69.656	39.9974
		65.32	69.2402	40.4849
		65.36	68.9431	40.8777
		65.4	68.596	41.4004
		65.44	68.2706	41.8812
		65.48	67.7768	42.2388
		65.52	67.3798	42.7817
		65.56	66.8864	43.1674
		65.6	66.5524	43.6372
		65.64	66.0865	44.0991
		65.68	65.7416	44.7629
		65.72	65.2665	45.2415
		65.76	64.7452	45.6155
		65.8	64.2676	46.0863
		65.84	63.8971	46.756
		65.88	63.3959	47.2523
		65.92	62.9097	47.708
		65.96	62.3992	48.1097
		66	61.9135	48.5713
		66.04	61.3606	49.0174
		66.08	60.7232	49.3136
		66.12	60.1811	49.8067
		66.16	59.5575	50.0692
		66.2	58.9214	50.2324
		66.24	58.3459	50.4958
		66.28	57.7204	50.6271
		66.32	57.165	51.0094
		66.36	56.5206	51.1343
		66.4	55.9634	51.3805
		66.44	55.3475	51.3532
		66.48	54.6663	51.3464
		66.52	53.997	51.3469
		66.56	53.4968	51.5968
		66.6	52.8382	51.8032
		66.64	52.3061	51.9801
		66.68	51.5061	51.7811
		66.72	50.8202	51.8604
		66.76	50.1627	51.9751
		66.8	49.4757	52.0173
		66.84	48.8069	52.1329
		66.88	48.1352	52.2893
		66.92	47.4695	52.4046
		66.96	46.7922	52.4039
		67	46.093	52.46
		67.04	45.4298	52.4633
		67.08	44.7862	52.4363
		67.12	44.1087	52.3436
		67.16	43.4327	52.3256
		67.2	42.7768	52.3018
		67.24	42.2645	52.357
		67.28	41.9324	52.4869
		67.32	41.7672	52.8126
		67.36	41.7772	53.0837
		67.4	41.907	53.3887
		67.44	42.0948	53.6235
		67.48	42.0981	53.5489
		67.52	42.2542	53.6852
		67.56	42.4198	53.9673
		67.6	42.4246	53.9895
		67.64	42.2676	54.0043
		67.68	42.2759	54.1492
		67.72	42.4254	54.4819
		67.76	42.284	54.4915
		67.8	42.2633	54.8149
		67.84	42.3022	55.1297
		67.88	42.4248	55.488
		67.92	42.2716	55.6617
		67.96	42.0513	55.8741
		68	42.2113	56.324
		68.04	42.2691	56.6398
		68.08	42.1016	57.0281
		68.12	42.2131	57.5068
		68.16	42.2029	57.8658
		68.2	42.37	58.3341
		68.24	42.4996	58.8154
		68.28	42.6837	59.35
		68.32	42.7378	59.8636
		68.36	42.5938	60.3691
		68.4	42.4381	60.8986
		68.44	42.5492	61.539
		68.48	42.6303	62.1535
		68.52	42.5802	62.7079
		68.56	42.3604	63.2443
		68.6	42.2645	63.8487
		68.64	42.0805	64.4101
		68.68	42.0101	65.0426
		68.72	41.842	65.7117
		68.76	41.5944	66.2293
		68.8	41.4117	66.8824
		68.84	41.0456	67.4466
		68.88	40.9064	68.0509
		68.92	40.7096	68.587
		68.96	40.4141	69.1078
		69	40.1802	69.6178
		69.04	39.8949	70.1177
		69.08	39.6499	70.7094
		69.12	39.507	71.2357
		69.16	39.2701	71.7313
		69.2	38.901	72.1347
		69.24	38.8677	72.7746
		69.28	38.6567	73.2847
		69.32	38.3182	73.756
		69.36	37.9755	74.2839
		69.4	37.6603	74.8545
		69.44	37.3374	75.3162
		69.48	36.924	75.7936
		69.52	36.5595	76.3122
		69.56	36.2418	76.7726
		69.6	35.7812	77.1196
		69.64	35.3606	77.481
		69.68	34.9942	77.8061
		69.72	34.6673	78.1301
		69.76	34.2013	78.3236
		69.8	33.8272	78.6513
		69.84	33.4163	78.9345
		69.88	32.9046	79.1347
		69.92	32.5259	79.4767
		69.96	31.9401	79.6358
		70	31.5021	79.8711
		70.04	31.1171	80.1822
		70.08	30.6346	80.3557
		70.12	30.1493	80.5535
		70.16	29.9271	80.7628
		70.2	29.5384	80.9809
		70.24	29.301	81.1973
		70.28	29.2274	81.3213
		70.32	29.3448	81.5037
		70.36	29.3044	81.533
		70.4	29.4132	81.654
		70.44	29.7459	81.9397
		70.48	29.8746	82.1476
		70.52	29.8597	82.3269
		70.56	29.8032	82.5478
		70.6	29.9696	82.8455
		70.64	29.999	83.1545
		70.68	30.0269	83.3213
		70.72	30.0113	83.5165
		70.76	29.864	83.6917
		70.8	29.8633	83.8547
		70.84	29.8148	84.046
		70.88	29.7189	84.3407
		70.92	29.6417	84.5443
		70.96	29.6716	84.8608
		71	29.6481	85.2134
		71.04	29.6865	85.5097
		71.08	29.5648	85.6733
		71.12	29.5109	85.8651
		71.16	29.4926	86.0348
		71.2	29.3926	86.2031
		71.24	29.5194	86.5166
		71.28	29.5997	86.8644
		71.32	29.5378	87.0344
		71.36	29.5128	87.2217
		71.4	29.6395	87.5348
		71.44	29.5834	87.7011
		71.48	29.8341	87.5154
		71.52	30.238	86.3615
		71.56	30.7126	85.692
		71.6	30.6987	86.0124
		71.64	30.2453	86.5293
		71.68	30.2082	86.4854
		71.72	30.2105	86.2015
		71.76	30.3164	86.3718
		71.8	30.459	86.7525
		71.84	30.5381	86.8815
		71.88	30.4595	86.9894
		71.92	30.52	87.2036
		71.96	30.6303	87.5669
		72	30.7722	87.901
		72.04	30.864	88.2242
		72.08	31.0276	88.5597
		72.12	31.2178	88.9441
		72.16	31.3709	89.2695
		72.2	31.482	89.642
		72.24	31.6693	90.1722
		72.28	31.8552	90.5493
		72.32	32.0889	91.0147
		72.36	32.2057	91.4968
		72.4	32.3984	91.8992
		72.44	32.5544	92.3731
		72.48	32.7732	92.8068
		72.52	32.9958	93.233
		72.56	33.1899	93.7325
		72.6	33.3552	94.1135
		72.64	33.611	94.6093
		72.68	33.6593	95.0668
		72.72	33.6819	95.507
		72.76	33.6438	95.9063
		72.8	33.6736	96.2509
		72.84	33.637	96.6291
		72.88	33.6985	97.0965
		72.92	33.7663	97.5065
		72.96	33.7041	97.925
		73	33.827	98.3639
		73.04	33.9081	98.816
		73.08	33.8325	99.2097
		73.12	33.8294	99.6364
		73.16	33.8745	100.078
		73.2	33.8107	100.591
		73.24	33.7921	101.058
		73.28	33.8801	101.605
		73.32	33.866	102.085
		73.36	33.796	102.557
		73.4	33.7237	102.997
		73.44	33.6663	103.439
		73.48	33.641	103.907
		73.52	33.6928	104.328
		73.56	33.6349	104.78
		73.6	33.5925	105.147
		73.64	33.6654	105.516
		73.68	33.6751	105.979
		73.72	33.8181	106.304
		73.76	34.1356	106.68
		73.8	34.186	107.118
		73.84	34.3148	107.489
		73.88	34.3397	107.971
		73.92	34.6608	108.333
		73.96	34.792	108.844
		74	35.0582	109.205
		74.04	35.1547	109.643
		74.08	35.266	110.172
		74.12	35.5426	110.516
		74.16	35.5929	111.01
		74.2	35.9624	111.413
		74.24	36.1179	111.873
		74.28	36.2469	112.358
		74.32	36.556	112.71
		74.36	36.7365	113.184
		74.4	37.0971	113.551
		74.44	37.689	113.878
		74.48	38.0822	114.373
		74.52	38.2665	114.877
		74.56	38.7671	115.238
		74.6	39.0961	115.708
		74.64	39.3211	116.23
		74.68	39.4297	116.731
		74.72	39.7082	117.192
		74.76	40.2403	117.544
		74.8	40.6276	117.901
		74.84	40.9026	118.237
		74.88	41.1636	118.766
		74.92	41.545	119.002
		74.96	41.9398	119.284
		75	42.0853	119.711
		75.04	42.6502	119.99
		75.08	42.9746	120.284
		75.12	43.2337	120.558
		75.16	43.4313	121.093
		75.2	43.7784	121.423
		75.24	44.0945	121.88
		75.28	44.4484	122.285
		75.32	44.7858	122.807
		75.36	45.1249	123.295
		75.4	45.2519	123.862
		75.44	45.4668	124.444
		75.48	45.7943	124.805
		75.52	46.133	125.284
		75.56	46.5979	125.589
		75.6	46.9839	125.969
		75.64	47.4765	126.296
		75.68	47.9711	126.62
		75.72	48.4748	126.957
		75.76	48.9672	127.277
		75.8	49.488	127.514
		75.84	49.9177	127.736
		75.88	50.3159	128.123
		75.92	50.7926	128.258
		75.96	51.125	128.555
		76	51.5087	128.977
		76.04	51.9978	129.149
		76.08	52.4576	129.27
		76.12	52.8317	129.651
		76.16	53.3352	129.952
		76.2	53.9765	129.976
		76.24	54.3522	130.317
		76.28	54.8195	130.447
		76.32	55.3554	130.67
		76.36	55.8109	130.745
		76.4	56.2129	131.019
		76.44	56.6877	131.169
		76.48	57.2077	131.337
		76.52	57.7004	131.366
		76.56	58.1668	131.43
		76.6	58.6649	131.57
		76.64	59.1702	131.697
		76.68	59.5478	131.952
		76.72	60.0769	132.048
		76.76	60.6691	131.781
		76.8	61.1678	131.787
		76.84	61.6899	131.987
		76.88	62.1871	132.062
		76.92	62.7047	132.063
		76.96	63.212	132.108
		77	63.7163	132.274
		77.04	64.2573	132.325
		77.08	64.8802	132.199
		77.12	65.4244	132.365
		77.16	66.0176	132.286
		77.2	66.597	132.371
		77.24	67.2116	132.333
		77.28	67.7695	132.525
		77.32	68.4131	132.484
		77.36	68.9249	132.516
		77.4	69.4309	132.686
		77.44	69.9651	132.813
		77.48	70.5285	132.751
		77.52	71.0888	132.932
		77.56	71.6162	133.125
		77.6	72.2487	133.176
		77.64	72.9082	133.193
		77.68	73.4586	133.465
		77.72	73.9672	133.661
		77.76	74.5763	133.663
		77.8	75.1761	133.863
		77.84	75.7906	133.99
		77.88	76.3386	134.086
		77.92	76.9637	134.187
		77.96	77.4935	134.314
		78	78.0059	134.398
		78.04	78.604	134.624
		78.08	79.1379	134.757
		78.12	79.6528	134.868
		78.16	80.1813	134.704
		78.2	80.7226	134.758
		78.24	81.2184	135.008
		78.28	81.8336	135.31
		78.32	82.3678	135.226
		78.36	83.001	135.524
		78.4	83.6527	135.807
		78.44	84.2028	135.693
		78.48	84.8421	135.92
		78.52	85.5024	136.07
		78.56	86.0398	136.066
		78.6	86.6973	136.049
		78.64	87.3268	136.091
		78.68	87.8803	136
		78.72	88.4257	135.839
		78.76	89.0618	135.84
		78.8	89.5768	135.546
		78.84	90.084	135.333
		78.88	90.7339	135.523
		78.92	91.3879	135.715
		78.96	91.9209	135.542
		79	92.5734	135.627
		79.04	93.074	135.545
		79.08	93.7513	135.798
		79.12	94.2724	135.668
		79.16	94.9272	135.682
		79.2	95.6044	135.778
		79.24	96.1102	135.694
		79.28	96.7484	135.746
		79.32	97.4594	135.641
		79.36	98.1261	135.625
		79.4	98.7587	135.564
		79.44	99.4712	135.454
		79.48	100.13	135.328
		79.52	100.792	135.183
		79.56	101.486	135.092
		79.6	102.109	134.918
		79.64	102.777	134.741
		79.68	103.482	134.644
		79.72	104.024	134.259
		79.76	104.659	134.158
		79.8	105.341	133.944
		79.84	105.858	133.434
		79.88	106.355	133.129
		79.92	107.015	132.985
[truncated: 878 more rows]
