# Supplementary material for: Self-sorting in macroscopic supramolecular self-assembly via additive effects of capillary and magnetic forces
Source: Nat Commun. 2022 Sep 3;13:5201. doi: 10.1038/s41467-022-32892-y (PMC9440903; doi:10.1038/s41467-022-32892-y)
Supplement: Supplementary file 12 — Source Data [file 41467_2022_32892_MOESM12_ESM.zip › Source Data/Figure 3b.xlsx]

## Sheet: Sheet1
Figure 3b
		xd (mm)	Capillary (N)	Magnet(+) (N)	Attraction (N)
	Data	0	0.000191035	0.0027195	0.00291054
		0.2	0.000189141	0.0021656	0.00235474
		0.4	0.000184091	0.00164503	0.00182912
		0.6	0.000176794	0.00132594	0.00150273
		0.8	0.000168038	0.0011024	0.00127044
		1	0.000158457	0.000926	0.00108446
		1.2	0.000148528	0.00078645	0.000934978
		1.4	0.000138597	0.0006713	0.000809897
		1.6	0.000128899	0.00058114	0.000710039
		1.8	0.000119585	0.00050568	0.000625265
		2	0.000110747	0.00044247	0.000553217
		2.2	0.000102432	0.00038877	0.000491202
		2.4	9.46582e-05	0.00034065	0.000435308
		2.6	8.74233e-05	0.00030115	0.000388573
		2.8	8.0712e-05	0.00026705	0.000347762
		3	7.4501e-05	0.00023736	0.000311861
		3.2	6.87626e-05	0.0002108	0.000279563
		3.4	6.34671e-05	0.00018767	0.000251137
		3.6	5.85839e-05	0.00016807	0.000226654
		3.8	5.40832e-05	0.00015072	0.000204803
		4	4.99362e-05	0.00013544	0.000185376
		4.2	4.61154e-05	0.00012172	0.000167835
		4.4	4.25952e-05	0.00010917	0.000151765
		4.6	3.93516e-05	9.849e-05	0.000137842
		4.8	3.63624e-05	8.399e-05	0.000120352
		5	3.3607e-05	6.635e-05	9.9957e-05
		5.2	3.10666e-05	5.949e-05	9.05566e-05
		5.4	2.87237e-05	5.429e-05	8.30137e-05
		5.6	2.65625e-05	4.949e-05	7.60525e-05
		5.8	2.45683e-05	4.508e-05	6.96483e-05
		6	2.27277e-05	4.087e-05	6.35977e-05
		6.2	2.10284e-05	3.704e-05	5.80684e-05
		6.4	1.94592e-05	3.381e-05	5.32692e-05
		6.6	1.80097e-05	3.067e-05	4.86797e-05
		6.8	1.66704e-05	2.803e-05	4.47004e-05
		7	1.54328e-05	2.528e-05	4.07128e-05
		7.2	1.42887e-05	2.313e-05	3.74187e-05
		7.4	1.3231e-05	2.097e-05	3.4201e-05
		7.6	1.22529e-05	1.931e-05	3.15629e-05
		7.8	1.13482e-05	1.754e-05	2.88882e-05
		8	1.05113e-05	1.607e-05	2.65813e-05
		8.2	9.73699e-06	1.441e-05	2.4147e-05
		8.4	9.02043e-06	1.303e-05	2.20504e-05
		8.6	8.35723e-06	1.166e-05	2.00172e-05
		8.8	7.74333e-06	1.049e-05	1.82333e-05
		9	7.175e-06	9.6e-06	1.6775e-05
		9.2	6.64878e-06	8.72e-06	1.53688e-05
		9.4	6.1615e-06	7.74e-06	1.39015e-05
		9.6	5.71023e-06	6.86e-06	1.25702e-05
		9.8	5.29227e-06	5.98e-06	1.12723e-05
		10	4.90512e-06	5.49e-06	1.03951e-05
		10.2	4.54648e-06	5.19e-06	9.73648e-06
		10.4	4.21422e-06	4.61e-06	8.82422e-06
		10.6	3.90639e-06	4.12e-06	8.02639e-06
		10.8	3.62115e-06	3.43e-06	7.05115e-06
		11	3.35684e-06	2.94e-06	6.29684e-06
		11.2	3.11191e-06	2.45e-06	5.56191e-06
		11.4	2.88492e-06	2.16e-06	5.04492e-06
		11.6	2.67454e-06	1.67e-06	4.34454e-06
		11.8	2.47956e-06	7.84e-07	3.26356e-06
		12	2.29884e-06	7.84e-07	3.08284e-06
