# Supplementary material for: Self-sorting in macroscopic supramolecular self-assembly via additive effects of capillary and magnetic forces
Source: Nat Commun. 2022 Sep 3;13:5201. doi: 10.1038/s41467-022-32892-y (PMC9440903; doi:10.1038/s41467-022-32892-y)
Supplement: Supplementary file 12 — Source Data [file 41467_2022_32892_MOESM12_ESM.zip › Source Data/Figure 3c.xlsx]

## Sheet: Sheet1
Figure 3c
		xd (mm)	Capillary (N)	Magnet(-) (N)	Repulsion (N)
	Data	0.6	0.000176794	-0.00132594	-0.00114915
		0.8	0.000168038	-0.0011024	-0.000934362
		1	0.000158457	-0.000926	-0.000767543
		1.2	0.000148528	-0.00078645	-0.000637922
		1.4	0.000138597	-0.0006713	-0.000532703
		1.6	0.000128899	-0.00058114	-0.000452241
		1.8	0.000119585	-0.00050568	-0.000386095
		2	0.000110747	-0.00044247	-0.000331723
		2.2	0.000102432	-0.00038877	-0.000286338
		2.4	9.46582e-05	-0.00034065	-0.000245992
		2.6	8.74233e-05	-0.00030115	-0.000213727
		2.8	8.0712e-05	-0.00026705	-0.000186338
		3	7.4501e-05	-0.00023736	-0.000162859
		3.2	6.87626e-05	-0.0002108	-0.000142037
		3.4	6.34671e-05	-0.00018767	-0.000124203
		3.6	5.85839e-05	-0.00016807	-0.000109486
		3.8	5.40832e-05	-0.00015072	-9.66368e-05
		4	4.99362e-05	-0.00013544	-8.55038e-05
		4.2	4.61154e-05	-0.00012172	-7.56046e-05
		4.4	4.25952e-05	-0.00010917	-6.65748e-05
		4.6	3.93516e-05	-9.849e-05	-5.91384e-05
		4.8	3.63624e-05	-8.399e-05	-4.76276e-05
		5	3.3607e-05	-6.635e-05	-3.2743e-05
		5.2	3.10666e-05	-5.949e-05	-2.84234e-05
		5.4	2.87237e-05	-5.429e-05	-2.55663e-05
		5.6	2.65625e-05	-4.949e-05	-2.29275e-05
		5.8	2.45683e-05	-4.508e-05	-2.05117e-05
		6	2.27277e-05	-4.087e-05	-1.81423e-05
		6.2	2.10284e-05	-3.704e-05	-1.60116e-05
		6.4	1.94592e-05	-3.381e-05	-1.43508e-05
		6.6	1.80097e-05	-3.067e-05	-1.26603e-05
		6.8	1.66704e-05	-2.803e-05	-1.13596e-05
		7	1.54328e-05	-2.528e-05	-9.84721e-06
		7.2	1.42887e-05	-2.313e-05	-8.84125e-06
		7.4	1.3231e-05	-2.097e-05	-7.73897e-06
		7.6	1.22529e-05	-1.931e-05	-7.05709e-06
		7.8	1.13482e-05	-1.754e-05	-6.19177e-06
		8	1.05113e-05	-1.607e-05	-5.55867e-06
		8.2	9.73699e-06	-1.441e-05	-4.67301e-06
		8.4	9.02043e-06	-1.303e-05	-4.00957e-06
		8.6	8.35723e-06	-1.166e-05	-3.30277e-06
		8.8	7.74333e-06	-1.049e-05	-2.74667e-06
		9	7.175e-06	-9.6e-06	-2.425e-06
		9.2	6.64878e-06	-8.72e-06	-2.07122e-06
		9.4	6.1615e-06	-7.74e-06	-1.5785e-06
		9.6	5.71023e-06	-6.86e-06	-1.14977e-06
		9.8	5.29227e-06	-5.98e-06	-6.87727e-07
		10	4.90512e-06	-5.49e-06	-5.84876e-07
		10.2	4.54648e-06	-5.19e-06	-6.43517e-07
		10.4	4.21422e-06	-4.61e-06	-3.95775e-07
		10.6	3.90639e-06	-4.12e-06	-2.13615e-07
		10.8	3.62115e-06	-3.43e-06	1.91149e-07
		11	3.35684e-06	-2.94e-06	4.1684e-07
		11.2	3.11191e-06	-2.45e-06	6.61906e-07
		11.4	2.88492e-06	-2.16e-06	7.24916e-07
		11.6	2.67454e-06	-1.67e-06	1.00454e-06
		11.8	2.47956e-06	-7.84e-07	1.69556e-06
		12	2.29884e-06	-7.84e-07	1.51484e-06
