# Supplementary material for: Self-sorting in macroscopic supramolecular self-assembly via additive effects of capillary and magnetic forces
Source: Nat Commun. 2022 Sep 3;13:5201. doi: 10.1038/s41467-022-32892-y (PMC9440903; doi:10.1038/s41467-022-32892-y)
Supplement: Supplementary file 12 — Source Data [file 41467_2022_32892_MOESM12_ESM.zip › Source Data/Figure 3d.xlsx]

## Sheet: Sheet1
Figure 3d
		X0 (mm)	U (J)
	Data	0	0
		1	1.7475e-07
		2	3.0935e-07
		3	4.0197e-07
		4	4.6419e-07
		5	5.0596e-07
		6	5.3413e-07
		7	5.5321e-07
		8	5.6618e-07
		9	5.7502e-07
		10	5.8106e-07
		11	5.852e-07
		12	5.8802e-07
		13	5.8996e-07
		14	5.9129e-07
		15	5.922e-07
		16	5.9282e-07
		17	5.9325e-07
		18	5.9354e-07
		19	5.9374e-07
		20	5.9388e-07
		21	5.9397e-07
		22	5.9403e-07
		23	5.9407e-07
		24	5.941e-07
		25	5.9412e-07
