# Supplementary material for: Self-sorting in macroscopic supramolecular self-assembly via additive effects of capillary and magnetic forces
Source: Nat Commun. 2022 Sep 3;13:5201. doi: 10.1038/s41467-022-32892-y (PMC9440903; doi:10.1038/s41467-022-32892-y)
Supplement: Supplementary file 12 — Source Data [file 41467_2022_32892_MOESM12_ESM.zip › Source Data/Figure S5c.xlsx]

## Sheet: Sheet1
Figure S5c
		xd (measurement) (mm)	Force (measurement) (N)	xd (calculation) (mm)	Force (calculation) (N)
	Data	19.5001	4.33514e-08	0	0.000191035
		19.2937	1.08379e-08	0.2	0.000189141
		19.2421	2.70946e-08	0.4	0.000184091
		19.1132	2.70946e-08	0.6	0.000176794
		18.9842	2.70946e-08	0.8	0.000168038
		18.8552	1.08379e-08	1	0.000158457
		18.8036	5.41893e-08	1.2	0.000148528
		18.5457	1.08379e-08	1.4	0.000138597
		18.4941	6.50271e-08	1.6	0.000128899
		18.1846	6.50271e-08	1.8	0.000119585
		17.8751	1.13798e-07	2	0.000110747
		17.3334	1.62568e-07	2.2	0.000102432
		16.5596	1.62568e-07	2.4	9.46582e-05
		15.7858	1.73406e-07	2.6	8.74233e-05
		14.9604	2.81784e-07	2.8	8.0712e-05
		13.6191	4.98541e-07	3	7.4501e-05
		11.2461	4.0642e-06	3.2	6.87626e-05
		10.4723	5.41893e-06	3.4	6.34671e-05
		9.44051	6.50271e-06	3.6	5.85839e-05
		8.20241	1.01605e-05	3.8	5.40832e-05
		6.26788	4.23354e-05	4	4.99362e-05
		4.97819	0.000101605	4.2	4.61154e-05
		4.20438	0.000135473	4.4	4.25952e-05
		3.17263	0.000169342	4.6	3.93516e-05
		1.88294	0.000186276	4.8	3.63624e-05
				5	3.3607e-05
				5.2	3.10666e-05
				5.4	2.87237e-05
				5.6	2.65625e-05
				5.8	2.45683e-05
				6	2.27277e-05
				6.2	2.10284e-05
				6.4	1.94592e-05
				6.6	1.80097e-05
				6.8	1.66704e-05
				7	1.54328e-05
				7.2	1.42887e-05
				7.4	1.3231e-05
				7.6	1.22529e-05
				7.8	1.13482e-05
				8	1.05113e-05
				8.2	9.73699e-06
				8.4	9.02043e-06
				8.6	8.35723e-06
				8.8	7.74333e-06
				9	7.175e-06
				9.2	6.64878e-06
				9.4	6.1615e-06
				9.6	5.71023e-06
				9.8	5.29227e-06
				10	4.90512e-06
				10.2	4.54648e-06
				10.4	4.21422e-06
				10.6	3.90639e-06
				10.8	3.62115e-06
				11	3.35684e-06
				11.2	3.11191e-06
				11.4	2.88492e-06
				11.6	2.67454e-06
				11.8	2.47956e-06
				12	2.29884e-06
