# Supplementary material for: Self-sorting in macroscopic supramolecular self-assembly via additive effects of capillary and magnetic forces
Source: Nat Commun. 2022 Sep 3;13:5201. doi: 10.1038/s41467-022-32892-y (PMC9440903; doi:10.1038/s41467-022-32892-y)
Supplement: Supplementary file 12 — Source Data [file 41467_2022_32892_MOESM12_ESM.zip › Source Data/Figure S6b.xlsx]

## Sheet: Sheet1
Figure S6b
		Position (mm)	Weight (g)
	Data	14.0078	9.8e-06
		13.9991	9.8e-06
		13.9884	9.8e-06
		13.9679	8.82e-06
		13.948	8.82e-06
		13.9296	8.82e-06
		13.9055	8.82e-06
		13.8841	8.82e-06
		13.8662	8.82e-06
		13.8416	8.82e-06
		13.8207	8.82e-06
		13.8028	8.82e-06
		13.7787	8.82e-06
		13.7588	8.82e-06
		13.7097	8.82e-06
		13.6857	8.82e-06
		13.6658	8.82e-06
		13.6468	8.82e-06
		13.6228	8.82e-06
		13.6029	8.82e-06
		13.584	8.82e-06
		13.5599	8.82e-06
		13.5405	8.82e-06
		13.5211	8.82e-06
		13.497	8.82e-06
		13.4771	8.82e-06
		13.4546	8.82e-06
		13.4025	8.82e-06
		13.3815	8.82e-06
		13.3641	8.82e-06
		13.3406	8.82e-06
		13.3191	8.82e-06
		13.3012	8.82e-06
		13.2767	8.82e-06
		13.2568	8.82e-06
		13.2383	8.82e-06
		13.2133	7.84e-06
		13.1928	7.84e-06
		13.1739	7.84e-06
		13.1208	7.84e-06
		13.1003	7.84e-06
		13.0814	7.84e-06
		13.0563	7.84e-06
		13.0359	7.84e-06
		13.018	7.84e-06
		12.9935	7.84e-06
		12.973	7.84e-06
		12.9556	7.84e-06
		12.9301	7.84e-06
		12.9101	7.84e-06
		12.8881	7.84e-06
		12.8345	7.84e-06
		12.815	7.84e-06
		12.7961	1.568e-05
		12.7726	1.764e-05
		12.7532	1.666e-05
		12.7358	1.568e-05
		12.7118	1.666e-05
		12.6923	1.764e-05
		12.6744	1.862e-05
		12.6519	1.862e-05
		12.6325	1.764e-05
		12.6141	1.96e-05
		12.588	2.058e-05
		12.5686	1.96e-05
		12.5512	1.862e-05
		12.5267	1.96e-05
		12.5078	2.156e-05
		12.4894	2.156e-05
		12.4664	2.156e-05
		12.4428	2.156e-05
		12.426	2.254e-05
		12.4055	2.352e-05
		12.3861	2.156e-05
		12.3682	2.156e-05
		12.3452	2.254e-05
		12.3252	2.352e-05
		12.3068	2.45e-05
		12.2833	2.45e-05
		12.2644	2.45e-05
		12.2455	2.548e-05
		12.222	2.744e-05
		12.2025	2.646e-05
		12.1847	2.548e-05
		12.1606	2.744e-05
		12.1412	2.842e-05
		12.1228	2.94e-05
		12.1003	2.94e-05
		12.0809	2.94e-05
		12.0635	3.234e-05
		12.0405	3.43e-05
		12.021	3.234e-05
		12.0026	3.234e-05
		11.9801	3.234e-05
		11.9602	3.43e-05
		11.9428	3.43e-05
		11.9183	3.43e-05
		11.8989	3.43e-05
		11.8799	3.626e-05
		11.8544	3.822e-05
		11.8314	3.724e-05
		11.8145	3.724e-05
		11.7879	3.822e-05
		11.767	3.92e-05
		11.7501	3.822e-05
		11.7235	3.822e-05
		11.7036	4.116e-05
		11.6862	4.214e-05
		11.6632	4.214e-05
		11.6437	4.214e-05
		11.6258	4.312e-05
		11.6034	4.41e-05
		11.5834	4.508e-05
		11.5655	4.312e-05
		11.5425	4.41e-05
		11.5231	4.606e-05
		11.5047	4.606e-05
		11.4812	4.606e-05
		11.4622	4.606e-05
		11.4438	4.9e-05
		11.4162	4.998e-05
		11.3968	4.998e-05
		11.3804	4.9e-05
		11.36	4.9e-05
		11.3406	5.096e-05
		11.3222	5.194e-05
		11.2986	5.096e-05
		11.2797	5.194e-05
		11.2613	5.39e-05
		11.2378	5.586e-05
		11.2184	5.488e-05
		11.201	5.292e-05
		11.177	5.39e-05
		11.1581	5.586e-05
		11.1396	5.586e-05
		11.1166	5.488e-05
		11.0967	5.586e-05
		11.0783	5.684e-05
		11.0548	5.88e-05
		11.0348	5.782e-05
		11.018	5.88e-05
		10.9944	5.978e-05
		10.975	6.076e-05
		10.9571	5.978e-05
		10.9311	5.88e-05
		10.9116	5.978e-05
		10.8932	6.174e-05
		10.8707	6.37e-05
		10.8513	6.37e-05
		10.8303	6.37e-05
		10.8063	6.468e-05
		10.7869	6.664e-05
		10.7705	6.664e-05
		10.7501	6.566e-05
		10.7301	6.664e-05
		10.7122	6.86e-05
		10.6882	7.056e-05
		10.6688	6.958e-05
		10.6514	7.056e-05
		10.6289	7.154e-05
		10.609	7.35e-05
		10.5921	7.35e-05
		10.5686	7.35e-05
		10.5486	7.546e-05
		10.5302	7.742e-05
		10.5067	7.742e-05
		10.4873	7.742e-05
		10.4699	7.84e-05
		10.4464	8.036e-05
		10.4229	8.33e-05
		10.406	8.33e-05
		10.3861	8.428e-05
		10.3671	8.428e-05
		10.3492	8.624e-05
		10.3257	8.722e-05
		10.3068	8.722e-05
		10.2884	8.82e-05
		10.2659	9.016e-05
		10.2465	9.114e-05
		10.2286	9.114e-05
		10.2051	9.114e-05
		10.1862	9.31e-05
		10.1672	9.506e-05
		10.1447	9.506e-05
		10.1253	9.506e-05
		10.1054	9.604e-05
		10.0824	9.8e-05
		10.0629	9.8e-05
		10.0445	9.8e-05
		10.022	9.898e-05
		10.0026	0.00010094
		9.98421	0.00010192
		9.9612	0.0001029
		9.94178	0.00010388
		9.92388	0.00010486
		9.90139	0.00010584
		9.88196	0.00010584
		9.86406	0.00010682
		9.83697	0.0001078
		9.81345	0.00010976
		9.79607	0.00011074
		9.7705	0.00011074
		9.75159	0.00011172
		9.73216	0.00011368
		9.70967	0.00011662
		9.68973	0.0001176
		9.67286	0.00011858
		9.64934	0.00011956
		9.63042	0.00012152
		9.61202	0.0001225
		9.58952	0.00012446
		9.57009	0.00012642
		9.55271	0.00012936
		9.52919	0.00013034
		9.50823	0.00013034
		9.48931	0.0001323
		9.46682	0.00013426
		9.44739	0.00013622
		9.43001	0.00013622
		9.4024	0.0001372
		9.38246	0.00013916
		9.36559	0.00014112
		9.34514	0.0001421
		9.32571	0.00014308
		9.30935	0.00014406
		9.28584	0.000147
		9.26487	0.00014798
		9.24698	0.00014896
		9.22397	0.00015092
		9.20455	0.00015288
		9.18716	0.00015386
		9.16365	0.00015484
		9.14422	0.0001568
		9.12684	0.00015876
		9.10383	0.00016072
		9.0844	0.0001617
		9.06702	0.00016268
		9.04299	0.00016464
		9.02356	0.0001666
		9.00618	0.00016758
		8.98317	0.00016856
		8.96119	0.00017052
		8.94329	0.00017346
		8.9208	0.00017542
		8.90137	0.00017542
		8.88297	0.00017738
		8.85996	0.00017934
		8.84002	0.00018228
		8.81906	0.00018424
		8.79605	0.00018522
		8.77611	0.00018718
		8.75924	0.00019012
		8.73879	0.0001911
		8.71936	0.00019306
		8.703	0.00019502
		8.67693	0.00019698
		8.6575	0.00019894
		8.64012	0.0002009
		8.61763	0.00020188
		8.59769	0.00020384
		8.58081	0.0002058
		8.5573	0.00020678
		8.53787	0.00020776
		8.52049	0.00020972
		8.49748	0.00021364
		8.47601	0.0002156
		8.45811	0.00021658
		8.43357	0.00021756
		8.41363	0.00021952
		8.39165	0.00022246
		8.37222	0.0002254
		8.35228	0.00022736
		8.33541	0.0002303
		8.31343	0.00023128
		8.294	0.00023226
		8.27611	0.0002352
		8.25361	0.00023814
		8.2347	0.00024108
		8.2168	0.00024206
		8.19379	0.00024402
		8.17437	0.00024598
		8.15596	0.00024794
		8.13449	0.00025088
		8.11251	0.00025284
		8.09359	0.00025578
		8.0716	0.00025872
		8.05167	0.00026068
		8.03326	0.00026362
		8.01077	0.00026558
		7.99185	0.00026852
		7.97396	0.00027048
		7.95095	0.00027342
		7.93152	0.00027636
		7.91363	0.00028028
		7.89164	0.00028322
		7.86966	0.0002842
		7.85125	0.00028616
		7.82518	0.00029008
		7.80166	0.000294
		7.78479	0.0002989
		7.76127	0.00030086
		7.73929	0.0003038
		7.72242	0.00030674
		7.69941	0.00031066
		7.67947	0.0003136
		7.66107	0.00031654
		7.63857	0.0003185
		7.61812	0.00032242
		7.59921	0.00032536
		7.57569	0.0003283
		7.55677	0.00033222
		7.53939	0.00033418
		7.51689	0.0003381
		7.49695	0.00034104
		7.48008	0.00034496
		7.45759	0.0003479
		7.43612	0.00035084
		7.41873	0.0003528
		7.39624	0.00035672
		7.37016	0.00036064
		7.3538	0.00036456
		7.33335	0.00036652
		7.31341	0.00037044
		7.29705	0.00037338
		7.27456	0.0003773
		7.25309	0.0003822
		7.23621	0.00038514
		7.21219	0.00039004
		7.19276	0.00039298
		7.17589	0.0003969
		7.15288	0.0004018
		7.13345	0.00040572
		7.11607	0.00040866
		7.09102	0.00041356
		7.07159	0.00041748
		7.05421	0.0004214
		7.03171	0.0004263
		7.01024	0.00043022
		6.99388	0.00043316
		6.96985	0.00043708
		6.95042	0.00044002
		6.93304	0.00044492
		6.91054	0.0004508
		6.88958	0.00045472
		6.87271	0.00045864
		6.84971	0.00046256
		6.83028	0.00046746
		6.80881	0.00047138
		6.78529	0.00047726
		6.76637	0.0004802
		6.74899	0.0004851
		6.72649	0.00049
		6.70655	0.0004949
		6.68968	0.0004998
		6.66719	0.00050372
		6.64776	0.00050862
		6.63089	0.00051352
		6.60737	0.00051842
		6.58794	0.00052332
		6.56903	0.00052822
		6.54602	0.00053312
		6.52506	0.00053802
		6.5087	0.00054292
		6.4862	0.0005488
		6.46678	0.00055566
		6.44735	0.00056056
		6.42485	0.00057134
		6.38242	0.00057624
		6.36095	0.0005831
		6.3405	0.00058898
		6.32107	0.00059486
		6.30369	0.00060074
		6.28221	0.00060662
		6.26279	0.00061348
		6.24591	0.00061936
		6.22291	0.00063112
		6.18201	0.000637
		6.1636	0.00064288
		6.14111	0.00064974
		6.12168	0.0006566
		6.10378	0.00066346
		6.0818	0.0006762
		6.03988	0.00068306
		6.02301	0.0006909
		6	0.00069776
		5.94325	0.00070462
		5.94172	0.00073304
		5.93967	0.0007399
		5.93814	0.00074774
		5.93609	0.0007546
		5.93405	0.00076244
		5.932	0.0007693
		5.93047	0.00077714
		5.92791	0.00078498
		5.92587	0.00079184
		5.92433	0.0007987
		5.92127	0.00080654
		5.91922	0.0008134
		5.91769	0.00081928
		5.91564	0.00082614
		5.9136	0.000833
		5.91206	0.00083986
		5.90951	0.00084574
		5.90746	0.00085064
		5.90593	0.00085652
		5.90337	0.00086044
		5.90133	0.00086534
		5.89928	0.00087024
		5.89724	0.00087416
		5.89519	0.00087808
		5.89366	0.000882
		5.8911	0.00088592
		5.88855	0.00088788
		5.88701	0.00089082
		5.88497	0.00089376
		5.88292	0.00089572
		5.88088	0.00089866
		5.87883	0.00090062
		5.87679	0.0009016
		5.87525	0.00090454
		5.8727	0.00090552
		5.87065	0.00090748
		5.86861	0.00090846
		5.86656	0.00091042
		5.86452	0.0009114
		5.86247	0.0009114
		5.85992	0.00091238
		5.85787	0.00091434
		5.85634	0.0009163
		5.85378	0.00091728
		5.85225	0.00091826
		5.8502	0.00091826
		5.84816	0.00091924
		5.84611	0.0009212
		5.84407	0.00092218
		5.84202	0.00092316
		5.83998	0.00092414
		5.83793	0.0009261
		5.83589	0.0009261
		5.83384	0.00092708
		5.8318	0.00092904
		5.82975	0.00092904
		5.82771	0.000931
		5.82566	0.00093198
		5.82362	0.00093296
		5.82157	0.00093394
		5.81953	0.0009359
		5.81697	0.0009359
		5.81544	0.00093688
		5.81339	0.00093884
		5.81084	0.00093982
		5.8093	0.00094178
		5.80726	0.00094178
		5.80521	0.00094276
		5.80317	0.00094374
		5.80112	0.0009457
		5.79908	0.00094668
		5.79703	0.00094766
		5.79499	0.00094766
		5.79294	0.00094864
		5.7909	0.00094962
		5.78936	0.00095158
		5.7863	0.00095256
		5.78425	0.00095452
		5.78272	0.00095452
		5.78067	0.0009555
		5.77812	0.00095648
		5.77658	0.00095746
		5.77403	0.00095844
		5.77198	0.00095942
		5.77045	0.0009604
		5.76789	0.0009604
		5.76585	0.00096236
		5.76431	0.00096334
		5.76176	0.00096432
		5.75971	0.0009653
		5.75818	0.00096628
		5.75613	0.00096726
		5.75358	0.00096824
		5.75204	0.00096922
		5.75	0.0009702
		5.74795	0.00097118
		5.74591	0.00097314
		5.74386	0.00097412
		5.74182	0.00097608
		5.73977	0.00097608
		5.73773	0.00097706
		5.73568	0.00097706
		5.73364	0.00097706
		5.73159	0.00097902
		5.72955	0.00098
		5.7275	0.00098098
		5.72546	0.00098098
		5.72341	0.00098196
		5.72137	0.00098294
		5.71881	0.00098392
		5.71676	0.0009849
		5.71523	0.0009849
		5.71267	0.0009849
		5.71063	0.00098588
		5.7091	0.00098784
		5.70654	0.00098882
		5.70449	0.0009898
		5.70296	0.00099176
		5.7004	0.00099274
		5.69836	0.0009947
		5.69683	0.00099568
		5.69427	0.00099666
		5.69222	0.00099764
		5.69069	0.00099862
		5.68813	0.00100156
		5.68609	0.00100254
		5.68404	0.00100352
		5.682	0.00100548
		5.67995	0.00100646
		5.67842	0.00100842
		5.67586	0.00100842
		5.67382	0.00101038
		5.67229	0.00101136
		5.66973	0.00101234
		5.66768	0.00101332
		5.66615	0.00101332
		5.66359	0.00101626
		5.66206	0.00101626
		5.66002	0.00101724
		5.65797	0.00101626
		5.65541	0.00101724
		5.65388	0.0010192
		5.65132	0.00102018
		5.64928	0.00102018
		5.64775	0.00102018
		5.64519	0.00102018
		5.64314	0.00102214
		5.64161	0.00102312
		5.63905	0.00102312
		5.63701	0.00102312
		5.63548	0.00102508
		5.63292	0.00102606
		5.63087	0.00102704
		5.62934	0.00102802
		5.62678	0.001029
		5.62525	0.00103096
		5.62321	0.00103194
		5.62116	0.0010339
		5.6186	0.00103488
		5.61656	0.00103684
		5.614	0.00103782
		5.61247	0.0010388
		5.61042	0.00104076
		5.60838	0.00104174
		5.60633	0.0010437
		5.6048	0.00104468
		5.60224	0.00104566
		5.6002	0.00104664
		5.59866	0.00104762
		5.59611	0.00104958
		5.59406	0.00105056
		5.59253	0.00105056
		5.58997	0.00105154
		5.58793	0.0010535
		5.58639	0.00105448
		5.58384	0.00105546
		5.58128	0.00105644
		5.58026	0.00105644
		5.5777	0.0010584
		5.57566	0.00105938
		5.57412	0.00106036
		5.57157	0.00106134
		5.56952	0.00106232
		5.56799	0.0010633
		5.56543	0.0010633
		5.56339	0.00106526
		5.56185	0.00106624
		5.5593	0.00106722
		5.55725	0.0010682
		5.55572	0.00106918
		5.55316	0.00107016
		5.55112	0.00107212
		5.54958	0.0010731
		5.54703	0.00107408
		5.54498	0.00107506
		5.54345	0.00107604
		5.54089	0.001078
		5.53885	0.00107898
		5.53731	0.00107996
		5.53476	0.00108094
		5.53271	0.0010829
		5.53118	0.0010829
		5.52862	0.00108486
		5.52658	0.00108584
		5.52504	0.00108584
		5.52249	0.00108682
		5.52044	0.00108682
		5.51891	0.00108878
		5.51584	0.00108976
		5.5138	0.00109074
		5.51277	0.00109172
		5.51022	0.0010927
		5.50817	0.00109368
		5.50664	0.00109466
		5.50408	0.00109662
		5.50204	0.0010976
		5.5005	0.0010976
		5.49795	0.00109956
		5.4959	0.00110054
		5.49437	0.00110348
		5.49181	0.00110348
		5.48977	0.00110446
		5.48772	0.00110642
		5.48568	0.0011074
		5.48363	0.00110936
		5.4821	0.00111034
		5.47903	0.0011123
		5.4775	0.0011123
		5.47596	0.00111426
		5.47341	0.00111622
		5.47136	0.00111818
		5.46983	0.00112014
		5.46727	0.00112014
		5.46523	0.0011221
		5.46318	0.00112406
		5.46114	0.00112504
		5.45909	0.00112602
		5.45705	0.001127
		5.455	0.00112896
		5.45296	0.00112994
		5.45142	0.00113092
		5.44887	0.0011319
		5.44682	0.00113288
		5.44529	0.00113484
		5.44273	0.00113484
		5.44069	0.00113484
		5.43864	0.00113484
		5.4366	0.00113778
		5.43455	0.00113974
		5.43251	0.00113974
		5.43046	0.00113974
		5.42842	0.00114072
		5.42637	0.00114268
		5.42433	0.00114366
		5.42228	0.00114366
		5.42075	0.00114464
		5.41819	0.0011466
		5.41615	0.00114856
		5.4141	0.00114856
		5.41155	0.00114954
		5.41001	0.00115052
		5.40848	0.00115248
		5.40592	0.00115346
		5.40388	0.00115346
		5.40234	0.00115542
		5.39979	0.00115738
		5.39774	0.00115934
		5.39621	0.00116032
		5.39365	0.00116032
		5.39161	0.00116326
		5.38956	0.00116522
		5.38752	0.00116718
		5.38547	0.00116718
		5.38343	0.00116718
		5.38138	0.00117012
		5.37934	0.00117208
		5.37729	0.00117306
		5.37525	0.00117404
		5.3732	0.001176
		5.37167	0.00117796
		5.36911	0.00117894
		5.36707	0.00117992
		5.36553	0.00117992
		5.36298	0.00118188
		5.36093	0.00118384
		5.35889	0.00118482
		5.35633	0.0011858
		5.35429	0.00118776
		5.35275	0.00118972
		5.3502	0.0011907
		5.34815	0.00119168
		5.34662	0.00119364
		5.34406	0.0011956
		5.34201	0.00119756
		5.34048	0.00119756
		5.33844	0.00119756
		5.33639	0.00119952
		5.33435	0.00120148
		5.3323	0.00120442
		5.33026	0.0012054
		5.32821	0.00120736
		5.32617	0.00120834
		5.32412	0.0012103
		5.32259	0.00121226
		5.31952	0.00121422
		5.31747	0.0012152
		5.31594	0.0012152
		5.31338	0.00121716
		5.31134	0.00121912
		5.30981	0.00122108
		5.30776	0.00122304
		5.30572	0.00122402
		5.30367	0.00122598
		5.30163	0.00122598
		5.29958	0.00122794
		5.29754	0.00122892
		5.29549	0.0012299
		5.29345	0.00123088
		5.2914	0.00123088
		5.28884	0.00123284
		5.2868	0.0012348
		5.28527	0.00123676
		5.28271	0.00123872
		5.28118	0.00123872
		5.27913	0.0012397
		5.27709	0.00124166
		5.27453	0.00124362
		5.273	0.0012446
		5.27044	0.0012446
		5.26839	0.00124558
		5.26686	0.00124656
		5.26482	0.0012495
		5.26277	0.00125146
		5.26073	0.00125244
		5.25868	0.0012544
		5.25664	0.0012544
		5.25459	0.00125636
		5.25255	0.00125832
		5.2505	0.00126126
		5.24846	0.00126126
		5.2459	0.00126126
		5.24385	0.00126322
		5.24232	0.0012642
		5.23976	0.00126812
		5.23823	0.00127008
		5.23619	0.00127106
		5.23363	0.00127204
		5.2321	0.00127204
		5.23005	0.001274
		5.22749	0.00127596
		5.22596	0.00127694
		5.22392	0.0012789
		5.22187	0.00127988
		5.21983	0.00128086
		5.21778	0.00128184
		5.21573	0.0012838
		5.21369	0.00128576
		5.21164	0.00128674
		5.20909	0.0012887
		5.20704	0.0012887
		5.20551	0.00128968
		5.20295	0.00129164
		5.20142	0.00129262
		5.19937	0.0012936
		5.19733	0.00129556
		5.19528	0.0012985
		5.19324	0.00129948
		5.19119	0.00129948
		5.18864	0.00129948
		5.1871	0.00130144
		5.18455	0.00130438
		5.1825	0.00130634
		5.18097	0.00130732
		5.17892	0.0013083
		5.17688	0.00130928
		5.17483	0.00131124
		5.17228	0.00131222
		5.17023	0.00131516
		5.1687	0.00131614
		5.16614	0.00131712
		5.1641	0.0013181
		5.16256	0.00131908
		5.16001	0.00132104
		5.15796	0.001323
		5.15643	0.00132594
		5.15387	0.00132692
		5.15234	0.0013279
		5.15029	0.00132888
		5.14774	0.00132986
		5.1462	0.00133084
		5.14416	0.00133182
		5.14211	0.00133378
		5.14007	0.00133672
		5.13802	0.0013377
		5.13547	0.00133868
		5.13342	0.00133966
		5.13189	0.00134162
		5.12933	0.0013426
		5.12729	0.00134456
		5.12575	0.00134554
		5.1232	0.00134554
		5.12115	0.0013475
		5.11962	0.00134848
		5.11706	0.00135044
		5.11502	0.0013524
		5.11348	0.00135436
		5.11042	0.00135632
		5.10837	0.0013573
		5.10735	0.00135828
		5.10479	0.00135926
		5.10275	0.00136122
		5.1007	0.0013622
		5.09866	0.00136318
		5.09661	0.00136514
		5.09508	0.00136808
		5.09252	0.00136906
		5.09048	0.00137102
		5.08894	0.001372
		5.08639	0.00137396
		5.08434	0.00137494
		5.08281	0.00137592
		5.08025	0.00137788
		5.07821	0.00137984
		5.07667	0.00138082
		5.07412	0.00138278
		5.07207	0.0013867
		5.07003	0.00138866
		5.06798	0.00138866
		5.06594	0.00138964
		5.0644	0.00139062
		5.06185	0.00139258
		5.0598	0.00139356
		5.05827	0.00139552
		5.05571	0.00139748
		5.05367	0.00139846
		5.05213	0.00139944
		5.04958	0.0014014
		5.04753	0.00140336
		5.046	0.00140532
		5.04344	0.00140434
		5.0414	0.00140532
		5.03986	0.0014063
		5.03731	0.00140826
		5.03526	0.00141022
		5.03373	0.00141218
		5.03117	0.00141316
		5.02913	0.00141414
		5.02759	0.00141512
		5.02504	0.00141708
		5.02299	0.00141806
		5.02146	0.00141904
		5.0189	0.00142002
		5.01686	0.00142198
		5.01481	0.00142492
		5.01277	0.0014259
		5.01072	0.00142786
		5.00868	0.00142884
		5.00612	0.00142982
		5.00459	0.0014308
		5.00305	0.00143276
		5.0005	0.0014357
		4.99845	0.00143766
		4.99692	0.00143864
		4.99436	0.00143864
		4.99232	0.0014406
		4.99078	0.00144354
		4.98823	0.00144746
		4.98618	0.00144942
		4.98465	0.00144844
		4.98209	0.00144942
		4.98005	0.00145236
		4.978	0.0014553
		4.97596	0.00145726
		4.97391	0.00145726
		4.97238	0.00145922
		4.96982	0.0014602
		4.96727	0.00146216
		4.96624	0.00146314
		4.96369	0.00146314
		4.96164	0.00146608
		4.9596	0.00146902
		4.95755	0.00147098
		4.95551	0.00147098
		4.95397	0.00147098
		4.95142	0.00147392
		4.94937	0.00147686
		4.94784	0.00147784
		4.94528	0.00147784
		4.94324	0.0014798
		4.9417	0.00148372
		4.93915	0.0014847
		4.9371	0.0014847
		4.93506	0.00148568
		4.9325	0.0014896
		4.93097	0.00149352
		4.92892	0.0014945
		4.92688	0.0014945
		4.92483	0.0014945
		4.92279	0.00149744
		4.92074	0.00150038
		4.9187	0.00150234
		4.91665	0.0015043
		4.91461	0.00150528
		4.91256	0.00150724
		4.91052	0.0015092
		4.90796	0.0015092
		4.90591	0.00151116
		4.90489	0.00151312
		4.90234	0.00151606
		4.90029	0.00151704
		4.89876	0.00151802
		4.89569	0.00151998
		4.89364	0.00152292
		4.89211	0.00152488
		4.89007	0.00152586
		4.88802	0.00152782
		4.88598	0.00152978
		4.88393	0.00153076
		4.88189	0.00153272
		4.87984	0.0015337
		4.8778	0.00153566
		4.87575	0.00153762
		4.87422	0.00153958
		4.87166	0.00154154
		4.86962	0.00154252
		4.86757	0.00154448
		4.86501	0.00154644
		4.86348	0.00154742
		4.86144	0.00154938
		4.85939	0.00155134
		4.85735	0.0015533
		4.8553	0.00155526
		4.85326	0.00155722
		4.85121	0.00155918
		4.84917	0.00156016
		4.84712	0.0015631
		4.84508	0.00156408
		4.84303	0.00156604
		4.84099	0.001568
		4.83894	0.00156996
		4.8369	0.0015729
		4.83485	0.00157388
		4.83281	0.00157486
		4.83127	0.0015778
		4.8282	0.00157976
		4.82667	0.00158172
		4.82462	0.00158368
		4.82258	0.00158564
		4.82053	0.0015876
		4.81849	0.00158858
		4.81644	0.00159054
		4.8144	0.00159152
		4.81235	0.00159544
		4.81031	0.00159838
		4.80826	0.00159936
		4.80622	0.00159936
		4.80366	0.00160034
		4.80162	0.00160328
		4.80008	0.00160524
		4.79804	0.0016072
		4.79599	0.00160818
		4.79395	0.00160916
		4.7919	0.00161014
		4.78986	0.00161308
		4.78781	0.00161406
		4.78577	0.00161504
		4.78372	0.001617
		4.78168	0.00162092
		4.77912	0.0016219
		4.77708	0.0016219
		4.77554	0.00162386
		4.7735	0.00162484
		4.77145	0.00162778
		4.76941	0.00162974
		4.76685	0.0016317
		4.76481	0.00163366
		4.76276	0.00163562
		4.76072	0.00163758
		4.75867	0.00163856
		4.75714	0.0016415
		4.75458	0.00164444
		4.75305	0.00164542
		4.751	0.00164738
		4.74896	0.00164836
		4.74691	0.0016513
		4.74487	0.00165326
		4.74231	0.0016562
		4.74027	0.00165914
		4.73873	0.00166012
		4.73618	0.0016611
		4.73464	0.00166208
		4.7326	0.00166502
		4.73055	0.00166698
		4.72851	0.00166796
		4.72646	0.00166894
		4.72442	0.0016709
		4.72237	0.00167286
		4.72033	0.00167482
		4.71828	0.0016758
		4.71624	0.00167776
		4.71419	0.00167874
		4.71164	0.0016807
		4.70959	0.00168364
		4.70806	0.00168364
		4.7055	0.0016856
		4.70346	0.00168756
		4.70192	0.0016905
		4.69988	0.00169344
		4.69783	0.00169442
		4.69579	0.00169638
		4.69323	0.00169834
		4.69119	0.0017003
		4.68965	0.00170226
		4.6871	0.0017052
		4.68505	0.00170814
		4.68352	0.0017101
		4.68096	0.00171108
		4.67892	0.00171304
		4.67738	0.00171598
		4.67534	0.0017199
		4.67329	0.00172186
		4.67125	0.00172284
		4.6692	0.00172382
		4.66665	0.00172578
		4.66511	0.00172872
		4.66256	0.00173068
		4.66	0.00173264
		4.65898	0.00173264
		4.65642	0.0017346
		4.65489	0.00173656
		4.65284	0.00173852
		4.6508	0.0017395
		4.64875	0.00174048
		4.64671	0.00174342
		4.64415	0.00174538
		4.64211	0.00174538
		4.64057	0.00174636
		4.63802	0.0017493
		4.63597	0.00175224
		4.63444	0.00175322
		4.63188	0.00175518
		4.62984	0.00175812
		4.6283	0.00176008
		4.62575	0.00176204
		4.62421	0.001764
		4.62217	0.00176596
		4.61961	0.0017689
		4.61757	0.00177184
		4.61603	0.00177282
		4.61348	0.00177478
		4.61143	0.00177674
		4.6099	0.00177968
		4.60734	0.00178262
		4.60581	0.00178458
		4.60325	0.00178654
		4.6007	0.0017885
		4.59916	0.00179144
		4.59712	0.0017934
		4.59507	0.00179438
		4.59303	0.00179536
		4.59149	0.0017983
		4.58894	0.00180124
		4.58689	0.00180222
		4.58536	0.0018032
		4.5828	0.00180614
		4.58076	0.0018081
		4.57922	0.00180908
		4.57667	0.00181202
		4.57462	0.00181398
		4.57309	0.00181594
		4.57053	0.00181692
		4.56849	0.00181888
		4.56695	0.00182182
		4.5644	0.00182476
		4.56235	0.00182672
		4.56082	0.00182868
		4.55775	0.00183064
		4.55622	0.00183358
		4.55468	0.00183554
		4.55213	0.0018375
		4.55008	0.00184044
		4.54855	0.0018424
		4.54599	0.00184436
		4.54395	0.00184632
		4.54241	0.00184828
		4.53986	0.00185122
		4.53781	0.0018522
		4.53628	0.00185416
		4.53372	0.0018571
		4.53168	0.00185808
		4.53014	0.00186004
		4.52759	0.00186298
		4.52554	0.00186494
		4.52401	0.00186592
		4.52145	0.00186886
		4.51941	0.0018718
		4.51787	0.00187376
		4.51532	0.00187474
		4.51327	0.0018767
		4.51123	0.00187964
		4.50918	0.00188258
		4.50714	0.00188356
		4.50509	0.00188552
		4.50253	0.00188748
		4.50049	0.00188944
		4.49947	0.00189238
		4.49691	0.00189532
		4.49487	0.00189826
		4.49333	0.00190022
		4.49078	0.0019012
		4.48873	0.00190316
		4.4872	0.0019061
		4.48464	0.00190904
		4.4826	0.001911
		4.48106	0.00191296
		4.47851	0.00191492
		4.47646	0.00191688
		4.47493	0.00191982
		4.47237	0.00192178
		4.47033	0.00192472
		4.46879	0.0019257
		4.46624	0.00192766
		4.46419	0.0019306
		4.46215	0.00193256
		4.4601	0.00193452
		4.45806	0.0019355
		4.45652	0.00193942
		4.45345	0.00194138
		4.45192	0.00194334
		4.45039	0.00194628
		4.44783	0.00194922
		4.44579	0.0019502
		4.44425	0.00195216
		4.4417	0.0019551
		4.43965	0.00195804
		4.43812	0.00196098
		4.43556	0.00196196
		4.43351	0.00196392
		4.43147	0.00196588
		4.42891	0.0019698
		4.42738	0.00197176
		4.42533	0.0019747
		4.42329	0.00197666
		4.42124	0.00197764
		4.4192	0.00198058
		4.41715	0.00198352
		4.41511	0.00198548
		4.41358	0.00198744
		4.41102	0.0019894
		4.40897	0.00199234
		4.40693	0.00199528
		4.40488	0.00199724
		4.40284	0.0019992
		4.40079	0.00200214
		4.39824	0.0020041
		4.3967	0.00200606
		4.39466	0.002009
		4.39261	0.00201194
		4.39057	0.0020139
		4.38904	0.00201586
		4.38648	0.00201782
		4.38443	0.00202174
		4.38239	0.00202468
		4.38034	0.00202664
		4.3783	0.0020286
		4.37625	0.00203154
		4.37421	0.00203252
		4.37216	0.00203546
		4.37012	0.0020384
		4.36807	0.00204036
		4.36603	0.00204232
		4.3645	0.00204428
		4.36143	0.00204722
		4.35989	0.00205016
		4.35785	0.00205212
		4.3558	0.00205408
		4.35325	0.00205702
		4.35171	0.002058
		4.34967	0.00206094
		4.34762	0.00206388
		4.34558	0.0020678
		4.34302	0.00206976
		4.34098	0.00207172
		4.33944	0.00207466
		4.33689	0.0020776
		4.33535	0.00208054
		4.33331	0.0020825
		4.33126	0.00208446
		4.32922	0.00208838
		4.32717	0.00209034
		4.32513	0.0020923
		4.32308	0.00209524
		4.32104	0.00209916
		4.31899	0.00210112
		4.31695	0.00210308
		4.3149	0.00210504
		4.31286	0.00210798
		4.31081	0.00210994
		4.30877	0.00211288
		4.30672	0.00211484
		4.30468	0.00211876
		4.30263	0.00212072
		4.30008	0.00212366
		4.29803	0.0021266
		4.2965	0.00212758
		4.29445	0.00212954
		4.29241	0.00213346
		4.29036	0.0021364
		4.28832	0.00213836
		4.28627	0.00214032
		4.28423	0.00214424
		4.28218	0.00214718
		4.28014	0.00215012
		4.27809	0.0021511
		4.27605	0.00215404
		4.274	0.00215796
		4.27196	0.0021609
		4.2694	0.00216188
		4.26736	0.00216482
		4.26582	0.00216874
		4.26378	0.00217168
		4.26173	0.00217462
		4.25969	0.00217756
		4.25713	0.0021805
		4.2556	0.00218246
		4.25355	0.00218442
		4.251	0.00218736
		4.24946	0.0021903
		4.24742	0.00219324
		4.24537	0.00219618
		4.24282	0.0022001
		4.24128	0.00220108
		4.23873	0.00220206
		4.23668	0.002205
		4.23515	0.00220892
		4.2331	0.00221088
		4.23106	0.00221186
		4.22901	0.0022148
		4.22646	0.00221872
		4.22441	0.00222166
		4.22288	0.00222362
		4.22032	0.00222656
		4.21828	0.00222852
		4.21674	0.00223146
		4.21419	0.00223538
		4.21265	0.00223832
		4.21061	0.00224126
		4.20856	0.00224224
		4.20652	0.00224518
		4.20447	0.00225008
		4.20192	0.00225302
		4.20038	0.00225498
		4.19783	0.00225596
		4.19578	0.00225988
		4.19425	0.00226184
		4.1922	0.0022638
		4.18965	0.0022687
		4.1876	0.00227066
		4.18607	0.0022736
		4.18351	0.00227458
		4.18198	0.0022785
		4.17993	0.00228144
		4.17789	0.0022834
		4.17533	0.00228536
		4.1738	0.0022883
		4.17124	0.00229124
		4.1692	0.0022932
		4.16766	0.00229712
		4.16511	0.00230104
		4.16357	0.002303
		4.16153	0.00230496
		4.15897	0.0023079
		4.15693	0.00231084
		4.15539	0.00231378
		4.15284	0.00231574
		4.1513	0.00231966
		4.14926	0.0023226
		4.1467	0.00232456
		4.14517	0.00232652
		4.14312	0.00233142
		4.14057	0.00233436
		4.13852	0.00233534
		4.13699	0.00233828
		4.13443	0.0023422
		4.13239	0.00234612
		4.13085	0.0023471
		4.1283	0.00235004
		4.12676	0.00235298
		4.12472	0.00235592
		4.12216	0.00235886
		4.12012	0.00236278
		4.11858	0.00236572
		4.11603	0.00236768
		4.11398	0.00236964
		4.11245	0.00237356
		4.1104	0.00237552
		4.10785	0.00237748
		4.10631	0.0023814
		4.10376	0.00238532
		4.10171	0.00238826
		4.10018	0.00238826
		4.09762	0.00239218
		4.09558	0.00239708
		4.09404	0.00239904
		4.09149	0.002401
		4.08944	0.00240492
		4.0874	0.00240786
		4.08535	0.00241178
		4.08331	0.00241374
		4.08177	0.00241668
		4.07922	0.0024206
		4.07717	0.00242354
		4.07564	0.00242648
		4.07308	0.00242942
		4.07104	0.00243138
		4.0695	0.00243334
		4.06695	0.00243726
		4.06541	0.00244216
		4.06337	0.00244412
		4.06081	0.00244608
		4.05877	0.00245
		4.05723	0.00245294
		4.05468	0.0024549
		4.05263	0.00245686
		4.0511	0.00246078
		4.04854	0.0024647
		4.04598	0.00246764
		4.04496	0.0024696
		4.0424	0.00247352
		4.04036	0.00247646
		4.03883	0.00247842
		4.03627	0.00248136
		4.03422	0.00248528
		4.03269	0.00248822
		4.03013	0.00249018
		4.02809	0.00249312
		4.02656	0.00249704
		4.024	0.00249998
		4.02195	0.00250194
		4.02042	0.00250586
		4.01786	0.00250978
		4.01582	0.00251174
		4.01429	0.00251468
		4.01173	0.0025186
		4.00968	0.00252154
		4.00764	0.0025235
		4.00559	0.00252742
		4.00355	0.00253134
		4.0015	0.00253428
		3.99946	0.00253526
		3.99741	0.00253918
		3.99537	0.00254408
		3.99281	0.00254702
		3.99128	0.00254898
		3.98975	0.0025529
		3.98719	0.00255584
		3.98514	0.00255878
		3.98361	0.00256074
		3.98105	0.00256466
		3.97901	0.00256858
		3.97696	0.00257054
		3.97492	0.00257446
		3.97287	0.00257838
		3.97134	0.00258132
		3.96878	0.00258328
		3.96674	0.00258622
		3.96521	0.00259014
		3.96265	0.00259112
		3.9606	0.00259308
		3.95907	0.00259798
		3.95651	0.0026019
		3.95447	0.00260484
		3.95294	0.00260582
		3.95038	0.00260974
		3.94833	0.00261464
		3.9468	0.0026166
		3.94373	0.00261954
		3.9422	0.00262248
		3.94015	0.00262542
		3.93811	0.00262738
		3.93606	0.00263228
		3.93453	0.00263522
		3.93197	0.00263816
		3.92993	0.0026411
		3.92788	0.00264502
		3.92584	0.00264894
		3.92379	0.0026509
		3.92175	0.00265384
		3.9197	0.00265776
		3.91766	0.0026607
		3.91561	0.00266168
		3.91357	0.0026656
		3.91152	0.0026705
		3.90999	0.00267442
		3.90743	0.00267638
		3.90539	0.00268128
		3.90334	0.00268422
		3.9013	0.00268814
		3.89925	0.0026901
		3.89721	0.00269304
		3.89465	0.00269598
		3.89261	0.00269892
		3.89158	0.00270186
		3.88903	0.00270676
		3.88698	0.0027097
		3.88494	0.00271166
		3.88289	0.00271656
		3.88085	0.00272048
		3.8788	0.00272342
		3.87676	0.00272538
		3.87471	0.0027293
		3.87318	0.00273322
		3.87062	0.00273518
		3.86858	0.00273812
		3.86653	0.002744
		3.86449	0.00274792
		3.86244	0.00275086
		3.8604	0.00275282
		3.85835	0.00275674
		3.85631	0.00275968
		3.85426	0.00276262
		3.85222	0.00276654
		3.85017	0.00277046
		3.84813	0.0027734
		3.84608	0.00277634
		3.84404	0.00278026
		3.8425	0.00278418
		3.83944	0.00278712
		3.83739	0.00279006
		3.83586	0.00279398
		3.8333	0.00279692
		3.83126	0.00279986
		3.82972	0.0028028
		3.82717	0.00280672
		3.82563	0.00281064
		3.82359	0.0028126
		3.82154	0.0028175
		3.8195	0.00282142
		3.81745	0.00282436
		3.81541	0.00282632
		3.81336	0.00283122
		3.81132	0.00283416
		3.80927	0.0028371
		3.80723	0.00284102
		3.80518	0.00284494
		3.80314	0.00284886
		3.80109	0.00284984
		3.79905	0.00285474
		3.79649	0.00285964
		3.79496	0.00286356
		3.7924	0.0028665
		3.79036	0.00287042
		3.78882	0.00287434
		3.78678	0.00287728
		3.78473	0.00288022
		3.78269	0.00288512
		3.78064	0.00288904
		3.77809	0.00289296
		3.77655	0.00289688
		3.77451	0.0029008
		3.77246	0.00290472
		3.77042	0.00290668
		3.76837	0.00290962
		3.76582	0.00291452
		3.76377	0.00291844
		3.76224	0.0029204
		3.76019	0.0029253
		3.75815	0.0029302
		3.7561	0.00293314
		3.75355	0.0029351
		3.7515	0.00294
		3.74997	0.00294392
		3.74792	0.00294784
		3.74588	0.0029498
		3.74383	0.00295372
		3.74128	0.00295764
		3.73923	0.00296058
		3.7377	0.0029645
		3.73565	0.00297038
		3.73361	0.00297332
		3.73156	0.00297528
		3.72952	0.00298018
		3.72747	0.0029841
		3.72543	0.00298704
		3.72287	0.00299096
		3.72134	0.00299586
		3.71929	0.00300076
		3.71725	0.00300468
		3.7152	0.00300664
		3.71316	0.00301154
		3.71111	0.00301546
		3.70907	0.00301742
		3.70702	0.00302232
		3.70447	0.00302722
		3.70242	0.00303114
		3.70089	0.00303408
		3.69833	0.003038
		3.6968	0.00304192
		3.69475	0.00304584
		3.69168	0.00304976
		3.69015	0.00305466
		3.68862	0.0030576
		3.68606	0.00306054
		3.68453	0.00306348
		3.68248	0.00306838
		3.68044	0.0030723
		3.67839	0.00307524
		3.67635	0.00308014
		3.67379	0.00308504
		3.67175	0.00308798
		3.67021	0.00309092
		3.66766	0.00309484
		3.66561	0.00309876
		3.66408	0.00310268
		3.66152	0.00310562
		3.65948	0.00311052
		3.65794	0.00311542
		3.6559	0.00311836
		3.65385	0.00312228
		3.65181	0.00312718
		3.64925	0.0031311
		3.6472	0.00313502
		3.64567	0.00313992
		3.64311	0.00314286
		3.64107	0.00314678
		3.63954	0.00314972
		3.63647	0.0031556
		3.63493	0.0031605
		3.6334	0.00316344
		3.63084	0.00316736
		3.6288	0.00317226
		3.62727	0.00317716
		3.62471	0.0031801
		3.62266	0.00318402
		3.62113	0.00318794
		3.61857	0.00319088
		3.61704	0.00319382
		3.615	0.00319872
		3.61244	0.00320362
		3.61039	0.00320754
		3.60886	0.00321048
		3.6063	0.00321538
		3.60426	0.0032193
		3.60273	0.00322322
		3.60017	0.00322714
		3.59812	0.00323204
		3.59659	0.00323498
		3.59403	0.00323792
		3.59199	0.00324282
		3.58994	0.00324772
		3.5879	0.00325164
		3.58585	0.00325458
		3.58432	0.0032585
		3.58176	0.0032634
		3.57972	0.00326732
		3.57819	0.00327124
		3.57563	0.00327516
		3.57358	0.0032781
		3.57205	0.00328202
		3.56949	0.00328692
		3.56745	0.0032928
		3.56592	0.00329672
		3.56336	0.00329966
		3.56131	0.00330358
		3.55978	0.0033075
		3.55722	0.00331142
		3.55518	0.00331632
		3.55365	0.00332122
		3.55109	0.00332514
		3.54904	0.00332808
		3.54751	0.003332
		3.54495	0.00333788
		3.54291	0.0033418
		3.54138	0.00334572
		3.53882	0.00334866
		3.53677	0.00335356
		3.53524	0.00335846
		3.53217	0.00336336
		3.53064	0.00336826
		3.52911	0.00337218
		3.52655	0.00337414
		3.5245	0.00337904
		3.52246	0.00338492
		3.52041	0.00338884
		3.51837	0.00339178
		3.51683	0.00339668
		3.51428	0.00340158
		3.51223	0.00340648
		3.5107	0.00341138
		3.50814	0.00341628
		3.5061	0.0034202
		3.50456	0.00342412
		3.50201	0.00342804
		3.49996	0.00343294
		3.49792	0.00343784
		3.49587	0.00344078
		3.49383	0.00344568
		3.49229	0.00345058
		3.48923	0.0034545
		3.48769	0.0034594
		3.48616	0.00346528
		3.4836	0.00347018
		3.48156	0.00347312
		3.48002	0.00347704
		3.47747	0.00348194
		3.47542	0.00348782
		3.47389	0.00349076
		3.47133	0.00349468
		3.46929	0.00349958
		3.46724	0.00350546
		3.4652	0.00351036
		3.46315	0.00351624
		3.46111	0.00352016
		3.45906	0.00352408
		3.45702	0.00352996
		3.45548	0.00353486
		3.45293	0.00353878
		3.45088	0.0035427
		3.44884	0.0035476
		3.44679	0.0035525
		3.44475	0.0035574
		3.44321	0.0035623
		3.44066	0.00356916
		3.43861	0.00357406
		3.43708	0.00357798
		3.43452	0.00358288
		3.43248	0.00358778
		3.43043	0.00359366
		3.42839	0.00359856
		3.42634	0.00360346
		3.42481	0.00360836
		3.42225	0.00361424
		3.42021	0.00361914
		3.41816	0.00362502
		3.41561	0.00362992
		3.41356	0.00363384
		3.41203	0.00363874
		3.40998	0.00364462
		3.40794	0.00364952
		3.40589	0.00365246
		3.40385	0.00365834
		3.4018	0.00366422
		3.39976	0.0036701
		3.39771	0.003675
		3.39567	0.00368088
		3.39413	0.00368578
		3.39158	0.00369068
		3.38953	0.00369558
		3.38749	0.00370048
		3.38493	0.00370636
		3.3834	0.00371126
		3.38135	0.00371616
		3.37931	0.00372106
		3.37726	0.00372596
		3.37573	0.00373086
		3.37317	0.00373772
		3.37113	0.00374262
		3.36908	0.00374654
		3.36704	0.00375046
		3.36499	0.00375634
		3.36295	0.00376222
		3.3609	0.00376614
		3.35886	0.00377104
		3.35681	0.00377692
		3.35477	0.00378378
		3.35272	0.0037877
		3.35068	0.00379358
		3.34863	0.0037975
		3.34659	0.0038024
		3.34454	0.0038073
		3.3425	0.00381318
		3.34045	0.0038171
		3.33841	0.003822
		3.33636	0.00382788
		3.33432	0.00383278
		3.33227	0.00383768
		3.33023	0.0038416
		3.32767	0.00384748
		3.32614	0.00385238
		3.32409	0.0038563
		3.32205	0.00386022
		3.32	0.0038661
		3.31796	0.00387198
		3.31591	0.0038759
		3.31387	0.00388276
		3.31182	0.00388766
		3.30978	0.00389354
		3.30773	0.00389746
		3.30569	0.00390334
		3.30364	0.00390726
		3.3016	0.00391216
		3.29904	0.00391706
		3.29751	0.00392392
		3.29546	0.00392882
		3.29291	0.00393274
		3.29137	0.00393862
		3.28933	0.00394352
		3.28677	0.00394842
		3.28473	0.0039543
		3.28319	0.00396018
		3.28064	0.00396606
		3.2791	0.00396998
		3.27706	0.00397586
		3.27501	0.00398174
		3.27297	0.00398762
		3.27092	0.00399154
		3.26837	0.00399742
		3.26632	0.0040033
		3.26479	0.00400918
		3.26274	0.0040131
		3.2607	0.00401996
		3.25865	0.00402486
		3.25661	0.00402976
		3.25456	0.00403466
		3.25252	0.00404054
		3.24996	0.00404642
		3.24791	0.00405034
		3.24638	0.00405622
		3.24382	0.0040621
		3.24178	0.00406798
		3.24025	0.00407386
		3.23769	0.00407974
		3.23564	0.00408562
		3.23411	0.00408954
		3.23207	0.00409444
		3.23002	0.0041013
		3.22798	0.00410718
		3.22542	0.00411208
		3.22389	0.00411796
		3.22184	0.00412384
		3.21928	0.00412874
		3.21775	0.00413462
		3.21571	0.0041405
		3.21366	0.0041454
		3.21162	0.0041503
		3.20957	0.0041552
		3.20701	0.00416108
		3.20497	0.00416696
		3.20344	0.00417186
		3.20088	0.00417774
		3.19935	0.00418362
		3.1973	0.0041895
		3.19526	0.0041944
		3.1927	0.00420126
		3.19117	0.00420616
		3.18861	0.00421008
		3.18656	0.00421596
		3.18452	0.00422184
		3.18247	0.0042287
		3.18094	0.00423262
		3.1789	0.0042385
		3.17634	0.00424536
		3.17429	0.00425124
		3.17276	0.00425614
		3.1702	0.00426202
		3.16867	0.00426692
		3.16663	0.00427182
		3.16407	0.0042777
		3.16202	0.00428456
		3.15998	0.00429142
		3.15793	0.00429632
		3.15589	0.0043022
		3.15436	0.00430808
		3.1518	0.00431396
		3.14975	0.00431886
		3.14822	0.00432572
		3.14566	0.00433062
		3.14413	0.0043365
		3.14209	0.0043414
		3.13953	0.00434826
		3.13748	0.00435512
		3.13595	0.00436002
		3.13339	0.0043659
		3.13186	0.00437178
		3.12981	0.00437766
		3.12777	0.00438256
		3.12521	0.00438942
		3.12317	0.0043953
		3.12112	0.0044002
		3.11908	0.00440706
		3.11754	0.00441392
		3.11499	0.0044198
		3.11294	0.0044247
		3.11141	0.00443058
		3.10885	0.00443646
		3.10681	0.00444332
		3.10527	0.0044492
		3.10272	0.00445508
		3.10067	0.00446096
		3.09914	0.00446684
		3.09658	0.00447272
		3.09454	0.00447958
		3.093	0.00448644
		3.09045	0.00449134
		3.0884	0.0044982
		3.08687	0.00450506
		3.0838	0.00451094
		3.08227	0.00451682
		3.08073	0.00452368
		3.07818	0.00452956
		3.07613	0.00453642
		3.0746	0.0045423
		3.07204	0.00454916
		3.07	0.00455602
		3.06846	0.00456092
		3.06591	0.00456778
		3.06386	0.00457464
		3.06233	0.00458052
		3.05977	0.0045864
		3.05773	0.00459326
		3.05619	0.00459816
		3.05364	0.00460404
		3.05159	0.0046109
		3.05006	0.00461678
		3.0475	0.00462364
		3.04546	0.00462952
		3.04392	0.0046354
		3.04137	0.00464128
		3.03932	0.00464716
		3.03779	0.00465304
		3.03523	0.00466088
		3.03319	0.00466774
		3.03165	0.00467264
		3.0291	0.0046795
		3.02705	0.00468636
		3.02552	0.00469126
		3.02296	0.00469812
		3.02092	0.004704
		3.01938	0.00471086
		3.01683	0.00471772
		3.01478	0.00472458
		3.01325	0.00473144
		3.01069	0.0047383
		3.00865	0.0047432
		3.00711	0.00475006
		3.00456	0.0047579
		3.00251	0.00476378
		3.00098	0.00476966
		2.99842	0.0047775
		2.99638	0.00478436
		2.99433	0.00479122
		2.99229	0.00479808
		2.99024	0.00480592
		2.98871	0.00481278
		2.98615	0.00481866
		2.98411	0.00482552
		2.98206	0.00483238
		2.98002	0.00483924
		2.97797	0.0048461
		2.97644	0.00485394
		2.97388	0.0048608
		2.97184	0.00486668
		2.9703	0.00487452
		2.96775	0.0048804
		2.9657	0.00488628
		2.96417	0.00489216
		2.96161	0.00489902
		2.95957	0.00490588
		2.95752	0.00491372
		2.95548	0.00491862
		2.95343	0.00492646
		2.9519	0.00493332
		2.94934	0.00493822
		2.9473	0.00494606
		2.94576	0.00495194
		2.94321	0.0049588
		2.94116	0.00496468
		2.93963	0.00497056
		2.93707	0.00497742
		2.93503	0.0049833
		2.93349	0.00499016
		2.93094	0.00499702
		2.92889	0.00500388
		2.92685	0.00500878
		2.9248	0.00501564
		2.92276	0.00502348
		2.92071	0.00502936
		2.91816	0.00503524
		2.91662	0.00504308
		2.91509	0.00504994
		2.91253	0.0050568
		2.91049	0.00506366
		2.90844	0.00507052
		2.9064	0.00507738
		2.90435	0.00508424
		2.90282	0.0050911
		2.90026	0.00509992
		2.89822	0.00510678
		2.89668	0.00511266
		2.89413	0.0051205
		2.89208	0.00512736
		2.89055	0.00513324
		2.88799	0.00514206
		2.88595	0.00514892
		2.8839	0.00515578
		2.88135	0.00516264
		2.8793	0.0051695
		2.87828	0.00517636
		2.87572	0.0051842
		2.87368	0.00519106
		2.87163	0.00519792
		2.86959	0.00520576
		2.86754	0.00521164
		2.86601	0.00521948
		2.86345	0.00522732
		2.86141	0.00523418
		2.85987	0.00524202
		2.85732	0.00525084
		2.85527	0.0052577
		2.85323	0.00526456
		2.85118	0.00527142
		2.84914	0.00527828
		2.84709	0.0052871
		2.84505	0.00529494
		2.843	0.0053018
		2.84147	0.00531062
		2.83891	0.00531846
		2.83687	0.00532532
		2.83482	0.00533316
		2.83278	0.00534002
		2.83073	0.00534688
		2.8292	0.00535472
		2.82613	0.00536256
		2.82408	0.00536942
		2.82255	0.00537726
		2.82051	0.0053851
		2.81846	0.00539196
		2.8159	0.00540078
		2.81437	0.00540764
		2.81233	0.0054145
		2.81028	0.00542234
		2.80824	0.00543018
		2.80619	0.00543704
		2.80415	0.00544586
		2.8021	0.00545272
		2.80006	0.00546056
		2.79801	0.00546938
		2.79597	0.00547624
		2.79392	0.00548212
		2.79239	0.00549094
		2.78983	0.0054978
		2.78779	0.00550564
		2.78574	0.00551446
		2.7837	0.0055223
		2.78165	0.00553014
		2.77961	0.00553798
		2.77654	0.00554582
		2.775	0.00555464
		2.77347	0.00556248
		2.77091	0.00557032
		2.76887	0.00557914
		2.76734	0.00558698
		2.76478	0.00559482
		2.76325	0.00560266
		2.7612	0.00561246
		2.75916	0.0056203
		2.75711	0.00562716
		2.75507	0.005635
		2.75251	0.00564284
		2.75046	0.00565068
		2.74893	0.00566048
		2.74637	0.00566734
		2.74433	0.00567518
		2.74279	0.00568498
		2.74024	0.00569184
		2.73819	0.00570164
		2.73666	0.00570948
		2.7341	0.00571732
		2.73206	0.00572516
		2.73052	0.00573398
		2.72797	0.00574182
		2.72643	0.00575064
		2.72439	0.00576044
		2.72234	0.00576828
		2.7203	0.0057771
		2.71825	0.00578592
		2.7157	0.00579376
		2.71314	0.00580258
		2.71212	0.0058114
		2.70956	0.00582022
		2.70752	0.00582904
		2.70598	0.00583884
		2.70343	0.0058457
		2.70138	0.00585452
		2.69985	0.00586334
		2.6978	0.00587216
		2.69576	0.00588098
		2.69371	0.00589078
		2.69116	0.00589862
		2.68911	0.00590646
		2.68758	0.00591528
		2.68502	0.00592312
		2.68298	0.00593194
		2.68144	0.00594076
		2.67838	0.00594958
		2.67684	0.00595742
		2.67531	0.00596624
		2.67326	0.00597408
		2.67122	0.00598388
		2.66917	0.0059927
		2.66662	0.00600054
		2.66457	0.00600936
		2.66304	0.00601916
		2.66048	0.006027
		2.65844	0.00603582
		2.6569	0.00604562
		2.65435	0.00605444
		2.6523	0.00606326
		2.65077	0.00607404
		2.64821	0.00608188
		2.64617	0.00608972
		2.64463	0.00609952
[truncated: 6,934 more rows]
