# Supplementary material for: Self-sorting in macroscopic supramolecular self-assembly via additive effects of capillary and magnetic forces
Source: Nat Commun. 2022 Sep 3;13:5201. doi: 10.1038/s41467-022-32892-y (PMC9440903; doi:10.1038/s41467-022-32892-y)
Supplement: Supplementary file 12 — Source Data [file 41467_2022_32892_MOESM12_ESM.zip › Source Data/Figure S7.xlsx]

## Sheet: Sheet1
Reply graph
		Time (min)	Probability (%)
	Data	≤1	45
		≤2	66
		≤3	81
		≤4	85
		≤5	93
		≤6	98
		≤7	100
			55	23
			58	9
			59	42
			63	35
			68	59
			75	46
			78	31
			81	45
			82	22
			86	14
			87	21
			88	27
			89	23
			91	6
			92	19
			93	40
			94	8
			95	5
			96	14
			97	7
			99	47
