# Supplementary material for: Self-sorting in macroscopic supramolecular self-assembly via additive effects of capillary and magnetic forces
Source: Nat Commun. 2022 Sep 3;13:5201. doi: 10.1038/s41467-022-32892-y (PMC9440903; doi:10.1038/s41467-022-32892-y)
Supplement: Supplementary file 12 — Source Data [file 41467_2022_32892_MOESM12_ESM.zip › Source Data/Figure S9.xlsx]

## Sheet: Sheet1
Capillary Repulsion		Fmag-N-2S
xd (mm)	Force (mN)	xd (mm)	Force (mN)
0	0.191035	0	0.212856
0.1	0.190542	0.00818008	0.213346
0.2	0.189141	0.0163602	0.21315
0.3	0.186951	0.0255627	0.212856
0.4	0.184091	0.0332316	0.212268
0.5	0.180671	0.0409004	0.211386
0.6	0.176794	0.0506142	0.2107
0.7	0.172555	0.0577718	0.209524
0.8	0.168038	0.0659519	0.207956
0.9	0.163317	0.0756657	0.206584
1	0.158457	0.0828233	0.20531
1.1	0.153511	0.0904921	0.203938
1.2	0.148528	0.100206	0.202762
1.3	0.143546	0.107875	0.20139
1.4	0.138597	0.116566	0.199822
1.5	0.133708	0.12628	0.198646
1.6	0.128899	0.133438	0.197372
1.7	0.124187	0.140084	0.195902
1.8	0.119585	0.149286	0.194628
1.9	0.115102	0.157978	0.193256
2	0.110747	0.166158	0.191884
2.1	0.106522	0.17536	0.190708
2.2	0.102432	0.183029	0.189336
2.3	0.0984771	0.190698	0.18767
2.4	0.0946582	0.200412	0.186396
2.5	0.0909741	0.208592	0.185024
2.6	0.0874233	0.216261	0.183554
2.7	0.0840035	0.225975	0.18228
2.8	0.080712	0.234155	0.180908
2.9	0.0775456	0.242335	0.179634
3	0.074501	0.251537	0.178458
3.1	0.0715746	0.259206	0.176988
3.2	0.0687626	0.267386	0.17542
3.3	0.0660614	0.276589	0.174342
3.4	0.0634671	0.284258	0.173068
3.5	0.0609758	0.291415	0.171892
3.6	0.0585839	0.302152	0.17052
3.7	0.0562876	0.30982	0.16905
3.8	0.0540832	0.317489	0.167678
3.9	0.0519673	0.325158	0.166698
4	0.0499362	0.334361	0.165424
4.1	0.0479867	0.34203	0.163954
4.2	0.0461154	0.351743	0.162876
4.3	0.0443193	0.358901	0.161602
4.4	0.0425952	0.367081	0.160426
4.5	0.0409403	0.376284	0.159348
4.6	0.0393516	0.383952	0.15827
4.7	0.0378265	0.393155	0.157388
4.8	0.0363624	0.402869	0.156898
4.9	0.0349567	0.410026	0.156016
5	0.033607	0.418207	0.155036
5.1	0.032311	0.427409	0.153958
5.2	0.0310666	0.434567	0.152782
5.3	0.0298715	0.442747	0.151802
5.4	0.0287237	0.452461	0.150822
5.5	0.0276214	0.459618	0.149548
5.6	0.0265625	0.468309	0.148666
5.7	0.0255454	0.478023	0.148176
5.8	0.0245683	0.485181	0.147294
5.9	0.0236296	0.493361	0.146314
6	0.0227277	0.502564	0.145432
6.1	0.0218611	0.509721	0.144354
6.2	0.0210284	0.517901	0.143766
6.3	0.0202282	0.527104	0.14308
6.4	0.0194592	0.534773	0.141806
6.5	0.0187201	0.543464	0.140728
6.6	0.0180097	0.553178	0.139846
6.7	0.0173268	0.558802	0.13916
6.8	0.0166704	0.566982	0.138768
6.9	0.0160394	0.577718	0.138278
7	0.0154328	0.586409	0.137298
7.1	0.0148495	0.594078	0.136416
7.2	0.0142887	0.603792	0.135436
7.3	0.0137495	0.61095	0.134064
7.4	0.013231	0.618618	0.132986
7.5	0.0127324	0.628332	0.1323
7.6	0.0122529	0.63549	0.131516
7.7	0.0117918	0.64367	0.130732
7.8	0.0113482	0.653384	0.129654
7.9	0.0109216	0.661564	0.128576
8	0.0105113	0.669233	0.12789
8.1	0.0101166	0.678947	0.127302
8.2	0.00973699	0.686104	0.12642
8.3	0.00937177	0.694284	0.125636
8.4	0.00902043	0.703487	0.124852
8.5	0.00868242	0.711156	0.124068
8.6	0.00835723	0.718824	0.123676
8.7	0.00804436	0.728538	0.123186
8.8	0.00774333	0.736207	0.122696
8.9	0.00745369	0.742853	0.122598
9	0.007175	0.754612	0.122304
9.1	0.00690683	0.76177	0.121618
9.2	0.00664878	0.76995	0.120932
9.3	0.00640046	0.779152	0.120246
9.4	0.0061615	0.786821	0.119364
9.5	0.00593154	0.79449	0.118776
9.6	0.00571023	0.804204	0.11809
9.7	0.00549725	0.811362	0.117208
9.8	0.00529227	0.819542	0.116718
9.9	0.005095	0.828744	0.116032
10	0.00490512	0.836413	0.11515
10.1	0.00472238	0.844082	0.114464
10.2	0.00454648	0.853796	0.113876
10.3	0.00437718	0.860953	0.113288
10.4	0.00421422	0.869133	0.112798
10.5	0.00405737	0.878847	0.112112
10.6	0.00390639	0.88805	0.111328
10.7	0.00376105	0.895719	0.110642
10.8	0.00362115	0.904921	0.110054
10.9	0.00348648	0.912079	0.109368
11	0.00335684	0.920259	0.108976
11.1	0.00323204	0.929973	0.10829
11.2	0.00311191	0.937642	0.107408
11.3	0.00299625	0.944799	0.10682
11.4	0.00288492	0.954513	0.106134
11.5	0.00277773	0.962182	0.105448
11.6	0.00267454	0.969339	0.10486
11.7	0.0025752	0.979053	0.104272
11.8	0.00247956	0.987744	0.103488
11.9	0.00238748	0.995413	0.103096
12	0.00229884	1.00513	0.102802
12.1	0.00221349	1.01228	0.102116
12.2	0.00213132	1.02046	0.101724
12.3	0.0020522	1.02967	0.101234
12.4	0.00197604	1.03734	0.100744
12.5	0.0019027	1.04501	0.10045
12.6	0.00183209	1.05523	0.09996
12.7	0.00176411	1.06239	0.099372
12.8	0.00169865	1.07159	0.099078
12.9	0.00163562	1.08079	0.098686
13	0.00157494	1.08846	0.098196
13.1	0.00151651	1.09613	0.097804
13.2	0.00146026	1.10584	0.097412
13.3	0.00140609	1.113	0.09702
13.4	0.00135393	1.12118	0.09653
13.5	0.00130371	1.13038	0.095844
13.6	0.00125535	1.13908	0.09506
13.7	0.00120879	1.14674	0.094766
13.8	0.00116396	1.15595	0.094374
13.9	0.00112079	1.16157	0.093982
14	0.00107922	1.17129	0.09359
14.1	0.00103919	1.181	0.0931
14.2	0.00100065	1.18867	0.09261
14.3	0.000963532	1.19634	0.092218
14.4	0.000927794	1.20656	0.09163
14.5	0.000893382	1.21372	0.09114
14.6	0.000860245	1.2219	0.090846
14.7	0.000828336	1.2311	0.090552
14.8	0.00079761	1.23877	0.089964
14.9	0.000768023	1.24644	0.089474
15	0.000739532	1.25615	0.088984
15.1	0.000712097	1.26382	0.088592
15.2	0.000685678	1.27149	0.088494
15.3	0.000660238	1.2812	0.088102
15.4	0.000635741	1.28938	0.087416
15.5	0.000612151	1.29756	0.087024
15.6	0.000589434	1.30677	0.086436
15.7	0.000567559	1.31444	0.085848
15.8	0.000546494	1.32211	0.085358
15.9	0.000526209	1.33182	0.084966
16	0.000506676	1.33898	0.084574
16.1	0.000487865	1.34716	0.084476
16.2	0.000469751	1.35789	0.083888
16.3	0.000452307	1.36505	0.083202
16.4	0.00043551	1.37272	0.082908
16.5	0.000419334	1.39112	0.082418
16.6	0.000403757	1.39675	0.081732
16.7	0.000388756	1.40493	0.081144
16.8	0.000374311	1.41618	0.080556
16.9	0.0003604	1.42333	0.080262
17	0.000347004	1.431	0.07987
17.1	0.000334104	1.44072	0.079478
17.2	0.000321681	1.44787	0.07938
17.3	0.000309718	1.45554	0.079086
17.4	0.000298197	1.46628	0.078792
17.5	0.000287103	1.47344	0.078596
17.6	0.00027642	1.48111	0.078106
17.7	0.000266131	1.49133	0.077714
17.8	0.000256223	1.49798	0.077616
17.9	0.000246682	1.50616	0.077224
18	0.000237494	1.51587	0.07693
18.1	0.000228646	1.52354	0.076832
18.2	0.000220125	1.54041	0.076342
18.3	0.000211919	1.54961	0.075754
18.4	0.000204017	1.55728	0.075264
18.5	0.000196407	1.56495	0.074872
18.6	0.000189079	1.57415	0.074578
18.7	0.000182021	1.57978	0.074088
18.8	0.000175225	1.59	0.073696
18.9	0.00016868	1.60074	0.073402
19	0.000162377	1.60739	0.07301
19.1	0.000156307	1.61557	0.072716
19.2	0.000150462	1.62528	0.07252
19.3	0.000144833	1.63193	0.07203
19.4	0.000139412	1.64062	0.071638
19.5	0.000134192	1.64982	0.071442
19.6	0.000129164	1.65698	0.070952
19.7	0.000124323	1.66516	0.07056
19.8	0.000119661	1.67589	0.070266
19.9	0.000115171	1.68254	0.069972
20	0.000110847	1.69123	0.069678
20.1	0.000106683	1.70043	0.069482
20.2	0.000102673	1.70759	0.068992
20.3	9.8811e-05	1.71577	0.068796
20.4	9.5092e-05	1.72549	0.0686
20.5	9.15106e-05	1.73264	0.068208
20.6	8.80616e-05	1.74082	0.067914
20.7	8.47401e-05	1.75003	0.06762
20.8	8.15415e-05	1.75769	0.067228
20.9	7.84611e-05	1.7669	0.067032
21	7.54946e-05	1.7761	0.066836
21.1	7.26378e-05	1.78326	0.066444
21.2	6.98866e-05	1.79144	0.06615
21.3	6.72372e-05	1.80064	0.065954
21.4	6.46857e-05	1.8078	0.065464
21.5	6.22286e-05	1.81495	0.06517
21.6	5.98623e-05	1.82416	0.064974
21.7	5.75835e-05	1.83285	0.06468
21.8	5.5389e-05	1.84103	0.064484
21.9	5.32756e-05	1.85023	0.064288
22	5.12403e-05	1.85739	0.0637
22.1	4.92803e-05	1.86557	0.063406
22.2	4.73927e-05	1.87579	0.063308
22.3	4.5575e-05	1.88295	0.062916
22.4	4.38244e-05	1.89267	0.06272
22.5	4.21386e-05	1.90187	0.062426
22.6	4.05151e-05	1.90903	0.061936
22.7	3.89516e-05	1.91721	0.06174
22.8	3.74459e-05	1.92641	0.061544
22.9	3.59959e-05	1.93357	0.061054
23	3.45995e-05	1.94175	0.060858
23.1	3.32547e-05	1.95146	0.06076
23.2	3.19597e-05	1.95862	0.060466
23.3	3.07125e-05	1.9668	0.06027
23.4	2.95114e-05	1.976	0.059976
23.5	2.83547e-05	1.98316	0.059486
23.6	2.72408e-05	1.99287	0.059486
23.7	2.61681e-05	2.00003	0.05929
23.8	2.5135e-05	2.00923	0.058996
23.9	2.41402e-05	2.01741	0.0588
24	2.31821e-05	2.02713	0.058604
24.1	2.22594e-05	2.03428	0.058212
24.2	2.13708e-05	2.04246	0.058114
24.3	2.05151e-05	2.05167	0.05782
24.4	1.9691e-05	2.05933	0.057526
24.5	1.88974e-05	2.06751	0.057526
24.6	1.81331e-05	2.07672	0.057428
24.7	1.73971e-05	2.08388	0.057134
24.8	1.66883e-05	2.09359	0.057036
24.9	1.60057e-05	2.10279	0.056644
25	1.53483e-05	2.10995	0.05635
		2.11864	0.056252
		2.12784	0.056154
		2.135	0.05586
		2.14318	0.055566
		2.15238	0.055272
		2.16005	0.05488
		2.16823	0.05488
		2.17743	0.054782
		2.18459	0.054586
		2.19277	0.054488
		2.21169	0.054194
		2.21936	0.053508
		2.22703	0.053312
		2.23674	0.053116
		2.24236	0.053018
		2.25003	0.052822
		2.26128	0.052332
		2.26895	0.052234
		2.27662	0.052136
		2.28633	0.051842
		2.29349	0.051744
		2.30167	0.051548
		2.31241	0.051156
		2.31956	0.051058
		2.32774	0.051058
		2.33695	0.050862
		2.34462	0.050764
		2.35228	0.050666
		2.362	0.050372
		2.36916	0.050274
		2.37734	0.050078
		2.38654	0.049784
		2.39472	0.049686
		2.40239	0.049588
		2.4121	0.049294
		2.41772	0.049294
		2.42744	0.049294
		2.43664	0.049
		2.44533	0.049
		2.45351	0.048706
		2.46271	0.048412
		2.46987	0.048314
		2.47805	0.048118
		2.48726	0.047824
		2.49492	0.047726
		2.50259	0.04753
		2.51231	0.047334
		2.51998	0.047334
		2.52764	0.047236
		2.53736	0.046844
		2.54554	0.046648
		2.55321	0.046452
		2.56292	0.046158
		2.57008	0.046158
		2.57826	0.045864
		2.58746	0.04557
		2.59615	0.04557
		2.60433	0.045472
		2.61354	0.04508
		2.6212	0.04508
		2.62887	0.044884
		2.63808	0.04459
		2.64574	0.044492
		2.65239	0.044296
		2.6621	0.0441
		2.67028	0.0441
		2.67846	0.0441
		2.68818	0.043708
		2.69636	0.04361
		2.70454	0.043414
		2.71425	0.043218
		2.72192	0.04312
		2.72959	0.042924
		2.73879	0.04263
		2.74646	0.04263
		2.75413	0.042532
		2.76384	0.042336
		2.77151	0.042238
		2.77918	0.04214
		2.7889	0.041944
		2.79656	0.041944
		2.80423	0.041748
		2.81395	0.041454
		2.8211	0.041552
		2.82928	0.041454
		2.83695	0.041258
		2.84616	0.04116
		2.85434	0.040964
		2.86405	0.040866
		2.87172	0.040768
		2.8799	0.040572
		2.88961	0.040376
		2.89677	0.040376
		2.90444	0.040278
		2.91466	0.039984
		2.92182	0.039886
		2.93	0.039788
		2.9392	0.03969
		2.9479	0.039788
		2.95608	0.039494
		2.96528	0.0392
		2.97295	0.039102
		2.98062	0.039004
		2.99033	0.039004
		2.998	0.038906
		3.00567	0.03871
		3.01538	0.038416
		3.02254	0.038318
		3.03072	0.038122
		3.03992	0.037926
		3.04759	0.038024
		3.05577	0.037828
		3.06548	0.037534
		3.07111	0.037436
		3.07929	0.037044
		3.09002	0.036946
		3.09872	0.036946
		3.10638	0.036848
		3.1161	0.036652
		3.12377	0.036456
		3.13144	0.036358
		3.14064	0.036064
		3.14831	0.036064
		3.15598	0.035966
		3.16569	0.03577
		3.17285	0.035672
		3.18103	0.035476
		3.19023	0.03528
		3.1979	0.035182
		3.20659	0.034986
		3.2163	0.034888
		3.22346	0.034888
		3.23164	0.034692
		3.24084	0.034594
		3.248	0.034398
		3.25465	0.034202
		3.2659	0.033908
		3.27357	0.034006
		3.28123	0.033908
		3.29095	0.03381
		3.29964	0.033712
		3.30731	0.033516
		3.31702	0.033222
		3.32418	0.033222
		3.33236	0.033124
		3.34156	0.032928
		3.34923	0.032928
		3.35741	0.03283
		3.36712	0.032732
		3.37428	0.032732
		3.38246	0.032536
		3.39218	0.032438
		3.39933	0.03234
		3.40751	0.032144
		3.41723	0.031948
		3.42439	0.03185
		3.43257	0.03185
		3.44228	0.03185
		3.44995	0.03185
		3.45762	0.031752
		3.46784	0.031556
		3.475	0.031654
		3.48165	0.031556
		3.49085	0.03136
		3.50005	0.031262
		3.50772	0.031164
		3.51743	0.031066
		3.52613	0.031164
		3.54658	0.031164
		3.55629	0.031066
		3.56345	0.030772
		3.57214	0.030674
		3.58185	0.030576
		3.58952	0.030576
		3.59719	0.030674
		3.60741	0.030772
		3.61457	0.030576
		3.62275	0.030576
		3.63298	0.030478
		3.64065	0.030478
		3.64832	0.030478
		3.65854	0.030478
		3.6657	0.03038
		3.67234	0.03038
		3.6841	0.030282
		3.69075	0.030184
		3.69944	0.03038
		3.70864	0.030478
		3.71631	0.03038
		3.72449	0.03038
		3.73421	0.030184
		3.74187	0.029988
		3.75005	0.030086
		3.75977	0.030086
		3.76693	0.02989
		3.7746	0.029988
		3.78482	0.029792
		3.79198	0.029694
		3.80016	0.029694
		3.80987	0.029694
		3.81754	0.029498
		3.82521	0.029596
		3.83492	0.029596
		3.84208	0.0294
		3.85026	0.0294
		3.85997	0.029302
		3.86764	0.029106
		3.87582	0.029204
		3.88605	0.029106
		3.89321	0.02891
		3.90087	0.02891
		3.91059	0.028714
		3.91775	0.028616
		3.92542	0.028616
		3.93717	0.028518
		3.94382	0.028322
		3.952	0.028224
		3.96171	0.028028
		3.96938	0.027832
		3.97705	0.027832
		3.98677	0.027734
		3.99392	0.027636
		4.0021	0.027538
		4.01182	0.027342
		4.01897	0.027048
		4.02664	0.02695
		4.03738	0.026852
		4.04454	0.026558
		4.05272	0.026264
		4.06294	0.02597
		4.0701	0.025578
		4.07777	0.025284
		4.08748	0.025088
		4.0926	0.024794
		4.10231	0.024696
		4.11202	0.0245
		4.11969	0.024108
		4.12736	0.023912
		4.13707	0.023814
		4.14423	0.02352
		4.15241	0.023422
		4.16059	0.023226
		4.16315	0.02156
		4.22194	0.021364
		4.24751	0.020972
		4.29556	0.020678
		4.31653	0.018032
		4.34158	0.017934
		4.361	0.017934
		4.38197	0.017934
		4.40651	0.017934
		4.42593	0.017934
		4.47706	0.017934
		4.50313	0.017934
		4.52103	0.017934
		4.54199	0.017934
		4.56755	0.017934
		4.58596	0.017934
		4.60743	0.017934
		4.63044	0.017934
		4.64935	0.017934
		4.66827	0.017934
		4.69332	0.017934
		4.71582	0.017934
		4.73575	0.017934
		4.75978	0.017934
		4.77819	0.018032
		4.79762	0.01813
		4.82165	0.018228
		4.83954	0.01813
		4.85897	0.01813
		4.88197	0.01813
		4.89884	0.01813
		4.91827	0.01813
		4.93821	0.017934
		4.95508	0.017738
		4.97911	0.017444
		5.00263	0.017248
		5.02001	0.016954
		5.04097	0.016758
		5.06551	0.016464
		5.08187	0.016268
		5.1013	0.016072
		5.12482	0.015876
		5.14425	0.01568
		5.16419	0.015386
		5.1877	0.015386
		5.20457	0.015092
		5.224	0.014896
		5.24752	0.014798
		5.26439	0.0147
		5.28382	0.014406
		5.30785	0.014406
		5.32472	0.01421
		5.34466	0.014112
		5.36767	0.01421
		5.38505	0.014112
		5.40448	0.013916
		5.42799	0.013916
		5.44538	0.013818
		5.46634	0.01372
		5.49037	0.01372
		5.50673	0.013622
		5.52615	0.013524
		5.55018	0.013524
		5.56757	0.013524
		5.5875	0.013328
		5.61051	0.013328
		5.62789	0.01323
		5.64732	0.013132
		5.67391	0.01323
		5.69129	0.012936
		5.7143	0.012838
		5.74088	0.012838
		5.75826	0.012838
		5.7782	0.012642
		5.80121	0.01274
		5.82064	0.012642
		5.84006	0.012446
		5.86409	0.012446
		5.88148	0.012348
		5.90142	0.01225
		5.92187	0.012348
		5.93823	0.01225
		5.95765	0.012152
		5.98577	0.01225
		6.00316	0.012054
		6.02258	0.011956
		6.0461	0.011956
		6.06348	0.011956
		6.08291	0.01176
		6.10694	0.011858
		6.12432	0.011662
		6.14426	0.011564
		6.16727	0.011662
		6.18465	0.011564
		6.20408	0.011466
		6.22811	0.011466
		6.24549	0.011368
		6.26594	0.011172
		6.28946	0.011172
		6.30684	0.011074
		6.32627	0.010878
		6.34979	0.010976
		6.36717	0.010878
		6.3866	0.010584
		6.4096	0.010682
		6.42699	0.010388
		6.44641	0.010192
		6.47249	0.010192
		6.48987	0.010094
		6.5093	0.009996
		6.53282	0.009996
		6.5502	0.0098
		6.56911	0.009604
		6.5957	0.009702
		6.64427	0.009604
		6.6637	0.00931
		6.68466	0.009212
		6.70204	0.009212
		6.72147	0.009114
		6.7455	0.009114
		6.76595	0.009114
		6.78589	0.009114
		6.80889	0.009016
		6.82679	0.009016
		6.84724	0.008918
		6.87024	0.00882
		6.88763	0.008918
		6.90705	0.00882
		6.9275	0.008722
		6.94438	0.00882
		6.96431	0.008722
		6.99243	0.008526
		7.01033	0.008624
		7.03027	0.008624
		7.05327	0.008428
		7.07219	0.008428
		7.09213	0.008428
		7.11565	0.00833
		7.13303	0.00833
		7.15297	0.008232
		7.17649	0.008134
		7.19438	0.008134
		7.21432	0.008134
		7.23784	0.008036
		7.25522	0.008036
		7.27618	0.008036
		7.29919	0.00784
		7.31708	0.007938
		7.33702	0.007938
		7.36156	0.007742
		7.37894	0.00784
		7.43058	0.007742
		7.4541	0.007644
		7.4725	0.007644
		7.49295	0.007644
		7.51647	0.007644
		7.53539	0.007546
		7.55533	0.007644
		7.57884	0.007644
		7.59725	0.007546
		7.61668	0.007546
		7.64122	0.007644
		7.65911	0.007546
		7.68007	0.007546
		7.70308	0.007448
		7.72199	0.007448
		7.74091	0.007448
		7.76136	0.007546
		7.77874	0.00735
		7.80175	0.00735
		7.8585	0.00735
		7.87639	0.007154
		7.89633	0.007154
		7.92036	0.007154
		7.93826	0.007154
		7.95768	0.007056
		7.97813	0.006958
		7.99449	0.007056
		8.01903	0.007056
		8.04204	0.00686
		8.05993	0.00686
		8.07936	0.006664
		8.10339	0.006664
		8.1218	0.006664
		8.14122	0.006566
		8.16525	0.006468
		8.18263	0.006566
		8.20206	0.006468
		8.2266	0.00637
		8.24654	0.00637
		8.26597	0.006272
		8.29358	0.006272
		8.34112	0.006272
		8.36106	0.006272
		8.38509	0.006272
		8.40247	0.006174
		8.42292	0.006272
		8.44542	0.006174
		8.46383	0.006076
		8.48325	0.006174
		8.50728	0.005978
		8.52466	0.00588
		8.54563	0.005978
		8.56914	0.005978
		8.58755	0.005978
		8.60749	0.00588
		8.63049	0.00588
		8.6489	0.005782
		8.66884	0.00588
		8.69389	0.005782
		8.71127	0.005684
		8.73172	0.005684
		8.75524	0.005684
		8.77365	0.005684
		8.79358	0.005684
		8.81403	0.005684
		8.83091	0.005586
		8.85085	0.005586
		8.87641	0.005586
		8.92804	0.00539
		8.94798	0.005194
		8.96792	0.005292
		8.98531	0.005292
		9.00473	0.005194
		9.03285	0.005194
		9.05228	0.005194
		9.0712	0.004998
		9.09471	0.004998
		9.11261	0.005096
		9.13255	0.00441
		9.15658	0.004312
		9.176	0.004312
		9.19594	0.004312
		9.22048	0.004312
		9.23889	0.004214
		9.29052	0.004214
		9.31558	0.004214
		9.33398	0.004214
		9.35494	0.004214
		9.38102	0.004214
		9.39942	0.004214
		9.41987	0.004214
		9.47611	0.004116
		9.49503	0.004116
		9.51599	0.004116
		9.54104	0.004116
		9.55944	0.004116
		9.58092	0.004116
		9.60546	0.004116
		9.65505	0.004116
		9.67601	0.004018
		9.70055	0.004018
		9.71998	0.004018
		9.74094	0.004018
		9.76497	0.004018
		9.78491	0.00392
		9.80485	0.00392
		9.86211	0.00392
		9.88153	0.003822
		9.90096	0.003822
		9.92601	0.003822
		9.94442	0.003724
		9.96436	0.003724
		9.98788	0.003724
		10.0053	0.003724
		10.0595	0.003626
		10.0799	0.003626
		10.0973	0.003626
		10.1203	0.003626
		10.1484	0.003626
		10.1658	0.003626
		10.1873	0.003626
		10.2108	0.003626
		10.2297	0.003626
		10.2501	0.003626
		10.3054	0.003626
		10.3253	0.003626
		10.3463	0.003626
		10.3708	0.003626
		10.3907	0.003626
		10.4112	0.003626
		10.4669	0.003626
		10.4869	0.003626
		10.5068	0.003626
		10.5329	0.003626
		10.5523	0.003626
		10.5722	0.003626
		10.6285	0.003626
		10.65	0.003626
		10.6714	0.003626
		10.6965	0.003528
		10.7159	0.003528
		10.7353	0.003724
		10.7588	0.003724
		10.7788	0.003528
		10.8284	0.003724
		10.8529	0.003136
		10.8718	0.003136
		10.8923	0.003136
		10.9153	0.003038
		10.9347	0.003038
		10.9552	0.003038
		10.9792	0.003038
		10.9971	0.003038
		11.016	0.003038
		11.0748	0.003038
		11.0937	0.003038
		11.1137	0.003038
		11.1387	0.003038
		11.1571	0.003038
		11.1771	0.003038
		11.2016	0.003038
		11.22	0.003038
		11.2399	0.003038
		11.265	0.003038
		11.2834	0.003038
		11.3299	0.003038
		11.3545	0.003038
		11.3759	0.003038
		11.3964	0.003038
		11.4204	0.003038
		11.4398	0.003038
		11.4618	0.003038
		11.4889	0.003038
		11.5375	0.00294
		11.5569	0.00294
		11.582	0.00294
		11.5999	0.00294
		11.6203	0.00294
		11.6449	0.00294
		11.6633	0.00294
		11.6837	0.002842
		11.7077	0.002842
		11.7261	0.002842
		11.7461	0.002842
		11.7926	0.002842
		11.8402	0.002842
		11.8611	0.002842
		11.8851	0.002842
		11.9041	0.002842
		11.925	0.002842
		11.949	0.002842
		11.9675	0.002842
		11.9879	0.002842
		12.0084	0.002842
		12.062	0.002842
		12.083	0.002842
		12.1075	0.002842
		12.1275	0.002842
		12.1479	0.002842
		12.173	0.002842
		12.1924	0.002842
		12.244	0.002842
		12.2717	0.002842
		12.2911	0.002842
		12.311	0.002842
		12.3366	0.002842
		12.354	0.002842
		12.3754	0.002842
		12.401	0.002842
		12.4194	0.002842
		12.4388	0.00294
		12.4629	0.002842
		12.4802	0.00294
		12.4997	0.00294
		12.5268	0.002842
		12.5442	0.002842
		12.5677	0.00245
		12.5953	0.002352
		12.6132	0.002352
		12.6331	0.002352
		12.6576	0.002352
		12.6761	0.002352
		12.696	0.002352
		12.721	0.002352
		12.74	0.002254
		12.7906	0.002254
		12.8141	0.002254
		12.8325	0.002254
		12.8529	0.002254
		12.8775	0.002254
		12.8954	0.002254
		12.9153	0.002254
		12.9404	0.002254
		12.9578	0.002156
		12.9792	0.002156
		12.9997	0.002156
		13.0171	0.002156
		13.0733	0.002156
		13.0973	0.002156
		13.1162	0.002156
		13.1357	0.002156
		13.1607	0.002156
		13.1791	0.002156
		13.1991	0.002156
		13.2236	0.002156
		13.242	0.002156
		13.2625	0.002058
		13.2855	0.002058
		13.3049	0.002058
		13.3243	0.002058
		13.3494	0.002058
		13.3974	0.002058
		13.4174	0.002058
		13.4419	0.002058
		13.4603	0.002058
		13.4803	0.002058
		13.5053	0.002058
		13.5242	0.002058
		13.5442	0.002058
		13.5687	0.002058
		13.5876	0.002058
		13.607	0.002058
		13.6321	0.002058
		13.6505	0.002058
		13.697	0.002058
		13.7221	0.002058
		13.7446	0.002058
		13.7655	0.002058
		13.7911	0.002058
		13.8095	0.002058
		13.8611	0.002058
		13.8882	0.002058
		13.9072	0.002058
		13.9281	0.002058
		13.9532	0.002058
		14.0033	0.002058
		14.0237	0.002058
		14.0472	0.002058
		14.0641	0.002058
		14.0887	0.002058
		14.1142	0.002058
		14.1326	0.002058
		14.1531	0.002058
		14.1781	0.002058
		14.2262	0.002058
		14.2477	0.00196
		14.2717	0.001764
		14.2901	0.001666
		14.311	0.001666
		14.3361	0.001666
		14.3545	0.001666
		14.375	0.001666
		14.399	0.001666
		14.4394	0.001666
		14.4895	0.001666
		14.514	0.001666
		14.5324	0.001666
		14.5534	0.001666
		14.5774	0.001666
		14.5963	0.001666
		14.6163	0.001666
		14.6408	0.001666
		14.6587	0.001666
		14.7114	0.001666
		14.7359	0.001666
		14.7538	0.001666
		14.7748	0.001666
		14.7993	0.001666
		14.8172	0.001666
		14.8382	0.001666
		14.8617	0.001666
		14.8806	0.001666
		14.901	0.001666
		14.9251	0.001666
		14.9619	0.001666
		15.012	0.001666
		15.0365	0.001666
		15.0539	0.001666
		15.0733	0.001666
		15.1025	0.001666
		15.1224	0.001666
		15.1413	0.001666
		15.1669	0.001666
		15.1843	0.001666
		15.2047	0.001666
		15.2298	0.001666
		15.2482	0.001666
		15.2988	0.001666
		15.3223	0.001666
		15.3407	0.001666
		15.3607	0.001666
		15.3852	0.001666
		15.4031	0.001666
		15.4235	0.001666
		15.4486	0.001666
		15.466	0.001666
		15.4895	0.001666
		15.5135	0.001666
		15.5621	0.001666
		15.5825	0.001666
		15.6066	0.001666
		15.626	0.001666
		15.6459	0.001666
		15.67	0.001666
		15.6889	0.001666
		15.7083	0.001666
		15.7334	0.001666
		15.7518	0.001666
		15.7722	0.001666
		15.8274	0.001666
		15.8453	0.001666
		15.8653	0.001764
		15.8898	0.001764
		15.9087	0.001764
		15.9292	0.001764
		15.9542	0.001764
		15.9726	0.001764
		15.9926	0.001764
		16.0176	0.001862
		16.0355	0.001862
		16.0841	0.001862
		16.1112	0.001862
		16.128	0.001862
		16.1475	0.00196
		16.1725	0.00196
		16.1945	0.00196
		16.215	0.00196
		16.239	0.00196
		16.2916	0.00196
		16.3116	0.00196
		16.3361	0.00196
		16.3545	0.002058
		16.3755	0.002058
		16.399	0.002058
		16.4184	0.002058
		16.4384	0.002058
		16.4941	0.002058
		16.5135	0.002058
		16.5335	0.002058
		16.558	0.002058
		16.5769	0.002058
		16.5969	0.002156
		16.6224	0.002156
		16.6741	0.002156
		16.6945	0.002156
		16.7196	0.002156
		16.7395	0.002156
		16.761	0.002156
		16.7855	0.002156
		16.8039	0.002156
		16.8561	0.002156
		16.8811	0.002156
		16.9011	0.002156
		16.922	0.002156
		16.9466	0.002156
		16.965	0.002254
		16.9859	0.002156
		17.0089	0.002156
		17.0289	0.002254
		17.0478	0.002254
		17.0682	0.002254
		17.0851	0.002156
		17.1112	0.002058
		17.1352	0.002156
		17.1536	0.002156
		17.1731	0.002058
		17.1961	0.002156
		17.214	0.00196
		17.2339	0.00196
		17.2574	0.00196
		17.2753	0.001862
		17.2947	0.001764
		17.3229	0.001862
		17.3397	0.001176
		17.3627	0.001078
		17.3903	0.001078
		17.4087	0.001078
		17.4297	0.001078
		17.4527	0.001078
		17.4732	0.001078
		17.5233	0.001078
		17.5483	0.001078
		17.5667	0.001078
		17.5867	0.001078
		17.6112	0.001078
		17.6296	0.001078
		17.6495	0.001078
		17.6746	0.001078
		17.692	0.001078
		17.7124	0.001078
		17.7365	0.001078
		17.7554	0.001078
		17.7753	0.001078
		17.8295	0.001176
		17.8479	0.001176
		17.8678	0.001176
		17.8929	0.001176
		17.9128	0.001176
		17.9333	0.001176
		17.9573	0.001176
		17.9757	0.001176
		17.9962	0.001176
		18.0222	0.001274
		18.0708	0.001274
		18.0908	0.001274
		18.1107	0.001274
		18.1342	0.001372
		18.1547	0.001372
		18.1782	0.001372
		18.1976	0.001372
		18.2175	0.001372
		18.2416	0.00147
		18.26	0.00147
		18.2809	0.00147
		18.3045	0.00147
		18.3541	0.001568
		18.3745	0.001568
		18.3996	0.001568
		18.4169	0.001568
		18.4374	0.001568
		18.4604	0.001568
		18.4773	0.001666
		18.4967	0.001666
		18.5223	0.001666
		18.5453	0.001666
		18.5954	0.001666
		18.6199	0.001764
		18.6388	0.001764
		18.6598	0.001764
		18.6848	0.001764
		18.7053	0.001764
		18.7564	0.001764
		18.7815	0.001764
		18.8004	0.001764
		18.8213	0.001764
		18.8464	0.001764
		18.8658	0.001764
		18.8878	0.001764
		18.943	0.001764
		18.9619	0.001764
		18.9829	0.001862
		19.0079	0.001862
		19.0258	0.001862
		19.0453	0.001764
		19.0683	0.001764
		19.0846	0.001764
		19.1041	0.001666
		19.1327	0.001764
		19.1501	0.001862
		19.2012	0.001176
		19.2257	0.001274
		19.2441	0.001274
		19.2646	0.001274
		19.2896	0.001274
		19.307	0.001274
		19.328	0.001274
		19.352	0.001274
		19.3709	0.001274
		19.3909	0.001274
		19.4154	0.001274
		19.4333	0.001274
		19.4844	0.001274
		19.512	0.001274
		19.5315	0.001274
		19.5519	0.001274
		19.577	0.001372
		19.6266	0.001372
		19.6475	0.001372
		19.6731	0.001372
		19.692	0.001372
		19.7125	0.001372
		19.7355	0.001372
		19.7528	0.001372
		19.805	0.001372
		19.8336	0.001372
		19.851	0.001372
		19.873	0.001372
		19.898	0.001372
		19.9164	0.001372
		19.9374	0.001274
		19.9931	0.001274
		20.0126	0.001274
		20.0335	0.001274
		20.0581	0.001176
		20.0765	0.001176
		20.0964	0.001176
		20.1179	0.001176
		20.1348	0.001078
		20.1588	0.001078
		20.1833	0.001078
		20.2022	0.00098
		20.2222	0.00098
		20.2467	0.00098
		20.2948	0.00098
		20.3168	0.00098
		20.3418	0.00098
		20.3602	0.00098
		20.3807	0.00098
		20.4057	0.00098
		20.4246	0.001078
		20.4773	0.001078
		20.5013	0.001078
		20.5207	0.001078
		20.5422	0.001078
		20.5663	0.001078
		20.5857	0.001078
		20.6373	0.001078
		20.6624	0.001078
		20.6813	0.001078
		20.7022	0.001078
		20.7268	0.001078
		20.7462	0.001078
		20.7672	0.001078
		20.8229	0.001078
		20.8413	0.001078
		20.8618	0.001078
		20.8868	0.001078
		20.9037	0.001078
		20.9246	0.000784
		20.9482	0.000686
		20.9645	0.000686
		20.9845	0.000686
		21.0085	0.000686
		21.03	0.000686
		21.0499	0.000686
		21.0749	0.000686
		21.122	0.000686
		21.1409	0.000686
		21.17	0.000686
		21.1884	0.000686
		21.2084	0.000686
		21.2329	0.000686
		21.2513	0.000686
		21.2718	0.000686
		21.2953	0.000686
		21.3142	0.000686
		21.3342	0.000686
		21.3592	0.000686
		21.4073	0.000686
		21.4267	0.000686
		21.4517	0.000686
		21.4701	0.000686
		21.4896	0.000686
		21.5141	0.000686
		21.533	0.000686
		21.553	0.000686
		21.5775	0.000686
		21.5969	0.000686
		21.6169	0.000686
		21.6404	0.000686
		21.6603	0.000784
		21.7094	0.000784
		21.7345	0.000784
		21.7529	0.000784
		21.7728	0.000784
		21.7974	0.000784
		21.8158	0.000784
		21.8367	0.000784
		21.8602	0.000784
		21.8792	0.000784
		21.8991	0.000784
		21.9236	0.000784
		21.942	0.000784
		21.963	0.000784
		21.9875	0.000784
		22.0059	0.000784
		22.0264	0.000784
		22.0509	0.000882
		22.0693	0.000882
		22.0893	0.000882
		22.1138	0.000882
		22.1317	0.000882
		22.1552	0.000882
		22.1874	0.000882
		22.2058	0.000882
		22.2565	0.000882
		22.2805	0.000882
		22.2989	0.000882
		22.3204	0.000882
		22.3434	0.000882
		22.3623	0.000882
		22.3838	0.000882
		22.4109	0.000882
		22.4599	0.000882
		22.4794	0.000882
		22.5039	0.000882
		22.5228	0.000882
		22.5428	0.000882
		22.5663	0.000882
		22.5857	0.000882
		22.6056	0.000882
		22.6302	0.000882
		22.6491	0.000882
		22.669	0.000882
		22.6936	0.000882
		22.7447	0.000882
		22.7641	0.00098
		22.7892	0.00098
		22.8081	0.00098
		22.8275	0.00098
		22.8526	0.00098
		22.871	0.00098
		22.9134	0.00098
		22.9671	0.001078
		22.9865	0.001078
		23.006	0.001078
		23.031	0.001078
		23.0494	0.001176
		23.0694	0.001176
		23.0939	0.001176
		23.1113	0.001176
		23.1307	0.001274
		23.191	0.001274
		23.21	0.001274
		23.2309	0.001274
		23.2565	0.001274
		23.2749	0.001372
		23.3275	0.001372
		23.3521	0.001372
		23.3695	0.001372
		23.3889	0.001372
		23.4145	0.001372
		23.4359	0.00147
		23.4589	0.001372
		23.483	0.001372
		23.5305	0.00147
		23.5525	0.001372
		23.576	0.001372
		23.5949	0.001372
		23.6138	0.00147
		23.6379	0.00147
		23.6558	0.00147
		23.6752	0.00147
		23.6977	0.001274
		23.7161	0.001176
		23.7355	0.001176
		23.759	0.00098
		23.7769	0.001078
		23.7964	0.001078
		23.8189	0.000882
		23.8388	0.000294
		23.8592	0.000196
		23.8833	0.000196
		23.9027	0.000196
		23.9216	0.000196
		23.9462	0.000196
		23.9963	0.000196
		24.0162	0.000196
		24.0413	0.000196
		24.0597	0.000196
		24.0801	0.000196
		24.1052	0.000196
		24.1236	0.000196
		24.1435	0.000196
		24.166	0.000196
		24.1824	0.000196
		24.2069	0.000196
		24.2616	0.000196
		24.281	0.000196
		24.302	0.000196
		24.3255	0.000196
		24.3465	0.000294
		24.3695	0.000294
		24.4237	0.000294
		24.4431	0.000294
		24.463	0.000294
		24.4876	0.000294
		24.507	0.000392
		24.5269	0.000392
		24.5479	0.000392
		24.5643	0.000392
		24.5873	0.000392
		24.6466	0.00049
		24.665	0.00049
		24.6854	0.00049
		24.711	0.00049
		24.7299	0.000588
		24.7509	0.000588
		24.7754	0.000588
		24.7943	0.000588
		24.8153	0.000588
		24.8398	0.000588
		24.8598	0.000588
		24.8802	0.000588
		24.9053	0.000588
		24.9221	0.000588
		24.9339	0.000588
		24.9395	0.000686
